# Supplementary material for: Lovers, not fighters: docility influences reproductive fitness, but not survival, in male Cape ground squirrels, Xerus inauris
Source: Behav Ecol Sociobiol. 2024 Jan 4;78(1):6. doi: 10.1007/s00265-023-03421-8 (PMC10766660; doi:10.1007/s00265-023-03421-8)
Supplement: Supplementary file 2 — Supplementary Material 2 [file 265_2023_3421_MOESM2_ESM.xlsx]

## Sheet: Article information
Article:	Lovers, not fighters: Docility influences reproductive fitness, but not survival, in male Cape ground squirrels, Xerus inauris
Journal:	Behavioral Ecology and Sociobiology
Authors:	Miyako H Warringtona,b*, Sienna Beaulieub, Riley Jellicoeb, Sjoerd Vosb,c, Nigel C Bennettd, Jane M Watermanb
Affiliations:	a - Department of Biological and Medical Sciences, Oxford Brookes University, Oxford, UK
	b - Department of Biological Sciences, University of Manitoba, Winnipeg, MB, Canada
	c - Graduate School of Life Sciences, University of Utrecht, Utrecht, Netherlands
	d - Mammal Research Institute, Department of Zoology and Entomology, University of Pretoria, Pretoria 0002, South Africa
Corresponding author	Miyako H Warrington, mwarrington@brookes.ac.uk

## Sheet: MaleDocility_MODELdata_Warringt
TagID	Sex	Age	Cap	Date	Col	ID	Approach	Transfer	Handling	Release	Year	TagYear	Tenure	TotalOffspingLifetime	TotalOffspringLifetimeBinary	AnnualOffspring	AnnualOffspringBinary	Area	Rainfall	TacticCode	TacticBinary	BodyConditionPC2	YearLastCapture	YearFirstCapture	AgeFirstCapture	SurvivalYear	SurvivalYearTagYear	AnnualSurvival	SurvivalYearRain	TotalYearsCaptured	TotalYearsCapturedBinary
1159	1	1	0	2018-05-25	37	LL	0	0	0	1	2018	1159:2018	1	1	1	1	Y	A_House	478.5	N	0	0.14889	2018	2018	2	2019	1159:2019	0	426.68	1	0
1159	1	1	0	2018-07-31	37	LL	0	0	0	1	2018	1159:2018	1	1	1	1	Y	A_House	478.5	N	0	0.14889	2018	2018	2	2019	1159:2019	0	426.68	1	0
1159	1	1	0	2018-08-21	37	LL	0	0	0	1	2018	1159:2018	1	1	1	1	Y	A_House	478.5	N	0	0.14889	2018	2018	2	2019	1159:2019	0	426.68	1	0
802	1	1	0	2015-07-02	10	RD	1	2	1	1	2015	802:2015	1	NA	NA	NA	NA	A_House	447	N	0	0.819968	2015	2015	2	2016	802:2016	0	491.9	1	0
878	1	1	0	2016-05-12	3	JMW	0	0	0	1	2016	878:2016	1	NA	NA	NA	NA	B_Floodplain	540.9	NA	NA	NA	2015	2015	4	2017	878:2017	0	550.05	1	0
991	1	1	0	2018-05-07	10A	SP	0	0	0	0	2018	991:2018	1	NA	NA	NA	NA	A_House	478.5	NA	NA	NA	2017	2017	2	2019	991:2019	0	426.68	1	0
1118	1	1	0	2018-07-17	37A	SP	2	1	0	1	2018	1118:2018	1	NA	NA	NA	NA	A_House	478.5	NA	NA	NA	2017	2017	4	2019	1118:2019	0	426.68	1	0
1150	1	1	0	2018-06-29	8A	LL	0	0	0	0	2018	1150:2018	1	NA	NA	NA	NA	A_House	478.5	N	0	0.139098	2018	2018	2	2019	1150:2019	0	426.68	1	0
1268	1	1	0	2018-08-02	83C	SP	1	0	1	0	2018	1268:2018	1	NA	NA	NA	NA	B_Floodplain	478.5	N	0	NA	2018	2018	2	2019	1268:2019	0	426.68	1	0
1337	1	1	0	2019-07-16	9B	KS	1	0	0	1	2019	1337:2019	1	0	0	0	N	A_House	453.8	N	0	0.463389	2019	2019	2	2020	1337:2020	0	513.8	1	0
1338	1	1	0	2019-07-05	9D	SR	0	0	0	1	2019	1338:2019	1	NA	NA	NA	NA	A_House	453.8	N	0	0.0505266	2019	2019	2	2020	1338:2020	0	513.8	1	0
1370	1	1	0	2019-05-25	15C	SR	0	0	0	1	2019	1370:2019	1	NA	NA	NA	NA	B_Floodplain	453.8	N	0	-0.0238597	2019	2019	2	2020	1370:2020	0	513.8	1	0
1370	1	1	0	2019-06-06	15C	EW	0	0	1	1	2019	1370:2019	1	NA	NA	NA	NA	B_Floodplain	453.8	N	0	-0.0238597	2019	2019	2	2020	1370:2020	0	513.8	1	0
1370	1	1	0	2019-07-21	15A	JR	2	0	0	1	2019	1370:2019	1	NA	NA	NA	NA	B_Floodplain	453.8	N	0	-0.0238597	2019	2019	2	2020	1370:2020	0	513.8	1	0
1370	1	1	0	2019-08-04	15C	SR	0	0	0	1	2019	1370:2019	1	NA	NA	NA	NA	B_Floodplain	453.8	N	0	-0.0238597	2019	2019	2	2020	1370:2020	0	513.8	1	0
1370	1	1	0	2019-09-30	15C	AC	0	0	0	1	2019	1370:2019	1	NA	NA	NA	NA	B_Floodplain	453.8	N	0	-0.0238597	2019	2019	2	2020	1370:2020	0	513.8	1	0
1374	1	1	0	2019-08-09	49A	SR	0	2	0	1	2019	1374:2019	1	NA	NA	NA	NA	B_Floodplain	453.8	N	0	0.874135	2019	2019	2	2020	1374:2020	0	513.8	1	0
808	1	1	1	2015-05-13	1A	SV	1	1	0	1	2015	808:2015	1	NA	NA	NA	NA	B_Floodplain	447	N	0	-0.255758	2015	2015	1	2016	808:2016	0	491.9	1	0
808	1	1	0	2015-06-20	2A	SV	1	0	0	1	2015	808:2015	1	NA	NA	NA	NA	B_Floodplain	447	N	0	-0.255758	2015	2015	1	2016	808:2016	0	491.9	1	0
808	1	1	0	2015-06-24	1A	JJ	2	2	0	1	2015	808:2015	1	NA	NA	NA	NA	B_Floodplain	447	N	0	-0.255758	2015	2015	1	2016	808:2016	0	491.9	1	0
808	1	1	0	2015-06-30	2A	KAO+JJ	0	0	0	1	2015	808:2015	1	NA	NA	NA	NA	B_Floodplain	447	N	0	-0.255758	2015	2015	1	2016	808:2016	0	491.9	1	0
808	1	1	0	2015-07-08	1A	JJ	1	0	0	1	2015	808:2015	1	NA	NA	NA	NA	B_Floodplain	447	N	0	-0.255758	2015	2015	1	2016	808:2016	0	491.9	1	0
808	1	1	0	2015-07-12	1A	JJ	1	0	0	1	2015	808:2015	1	NA	NA	NA	NA	B_Floodplain	447	N	0	-0.255758	2015	2015	1	2016	808:2016	0	491.9	1	0
829	1	1	0	2015-06-07	83A	RD	1	0	0	1	2015	829:2015	1	NA	NA	NA	NA	B_Floodplain	447	N	0	-0.201778	2015	2015	1	2016	829:2016	0	491.9	1	0
829	1	1	0	2015-07-04	83B	RD	0	0	0	1	2015	829:2015	1	NA	NA	NA	NA	B_Floodplain	447	N	0	-0.201778	2015	2015	1	2016	829:2016	0	491.9	1	0
854	1	1	0	2015-06-14	77A	RD	1	0	0	1	2015	854:2015	1	NA	NA	NA	NA	C_Pan	447	NA	NA	0.053878	2015	2015	1	2016	854:2016	0	491.9	1	0
867	1	1	1	2015-06-24	80	JJ	2	0	0	1	2015	867:2015	1	1	1	0	N	B_Floodplain	447	D	1	-0.0604522	2015	2015	1	2016	867:2016	0	491.9	1	0
867	1	1	0	2015-07-03	80	KAO+JJ	1	0	0	1	2015	867:2015	1	1	1	0	N	B_Floodplain	447	D	1	-0.0604522	2015	2015	1	2016	867:2016	0	491.9	1	0
875	1	1	1	2015-07-05	7B	JJ	1	0	0	1	2015	875:2015	1	0	0	0	N	B_Floodplain	447	NA	NA	-1.47936	2015	2015	1	2016	875:2016	0	491.9	1	0
877	1	1	1	2015-07-08	7A	RD	2	1	0	1	2015	877:2015	1	NA	NA	NA	NA	B_Floodplain	447	NA	NA	-0.041396	2015	2015	1	2016	877:2016	0	491.9	1	0
880	1	1	0	2015-07-09	7A	DK	2	1	0	1	2015	880:2015	1	NA	NA	NA	NA	B_Floodplain	447	NA	NA	0.517026	2015	2015	1	2016	880:2016	0	491.9	1	0
895	1	1	1	2015-07-28	F3B	JJ	1	0	1	1	2015	895:2015	1	NA	NA	NA	NA	C_Pan	447	NA	NA	-0.402386	2015	2015	1	2016	895:2016	0	491.9	1	0
899	1	1	1	2016-05-09	8A	DJH	1	1	1	1	2016	899:2016	1	NA	NA	NA	NA	A_House	540.9	D	1	0.799678	2016	2016	1	2017	899:2017	0	550.05	1	0
937	1	1	1	2016-05-25	28A	PDS	1	0	0	1	2016	937:2016	1	NA	NA	NA	NA	B_Floodplain	540.9	NA	NA	-1.22652	2016	2016	1	2017	937:2017	0	550.05	1	0
938	1	1	1	2016-05-25	28A	JMW	0	0	1	1	2016	938:2016	1	0	0	0	N	B_Floodplain	540.9	N	0	-1.36626	2016	2016	1	2017	938:2017	0	550.05	1	0
953	1	1	1	2016-06-03	36	DJH	2	0	2	1	2016	953:2016	1	2	1	0	N	B_Floodplain	540.9	D	1	0.480327	2016	2016	1	2017	953:2017	0	550.05	1	0
962	1	1	1	2016-06-18	82A	DJH	1	1	0	1	2016	962:2016	1	NA	NA	NA	NA	B_Floodplain	540.9	NA	NA	-0.644282	2016	2016	1	2017	962:2017	0	550.05	1	0
963	1	1	1	2016-06-18	83A	DJH	2	2	1	1	2016	963:2016	1	2	1	0	N	B_Floodplain	540.9	D	1	-0.0274576	2016	2016	1	2017	963:2017	0	550.05	1	0
1007	1	1	1	2017-04-19	16A	PDS	1	0	1	1	2017	1007:2017	1	3	1	1	Y	B_Floodplain	551.6	N	0	2.10567	2017	2017	1	2018	1007:2018	0	460.8	1	0
1057	1	1	1	2017-05-16	729	ABDK	1	0	0	1	2017	1057:2017	1	0	0	0	N	B_Floodplain	551.6	NA	NA	-0.476313	2017	2017	1	2018	1057:2018	0	460.8	1	0
1067	1	1	1	2017-05-21	72	ABDK	1	0	0	1	2017	1067:2017	1	2	1	2	Y	C_Pan	551.6	NA	NA	-0.743086	2017	2017	1	2018	1067:2018	0	460.8	1	0
1117	1	1	1	2017-06-16	88B	ABDK	1	1	0	1	2017	1117:2017	1	2	1	1	Y	C_Pan	551.6	NA	NA	-0.25365	2017	2017	1	2018	1117:2018	0	460.8	1	0
1127	1	1	1	2017-07-20	8A	ABDK	1	0	0	1	2017	1127:2017	1	NA	NA	NA	NA	A_House	551.6	D	1	-0.212011	2017	2017	1	2018	1127:2018	0	460.8	1	0
1139	1	1	0	2018-05-02	10A	SP	1	0	0	1	2018	1139:2018	1	1	1	1	Y	A_House	478.5	N	0	0.828085	2018	2018	1	2019	1139:2019	0	426.68	1	0
1139	1	1	0	2018-05-18	40B	LL	0	0	0	1	2018	1139:2018	1	1	1	1	Y	B_Floodplain	478.5	N	0	0.828085	2018	2018	1	2019	1139:2019	0	426.68	1	0
1142	1	1	1	2018-05-02	8A	LL	1	1	1	NA	2018	1142:2018	1	1	1	0	N	A_House	478.5	NA	NA	1.38498	2018	2018	1	2019	1142:2019	0	426.68	1	0
1142	1	1	0	2018-05-04	9D	KS	0	0	2	0	2018	1142:2018	1	1	1	0	N	A_House	478.5	NA	NA	1.38498	2018	2018	1	2019	1142:2019	0	426.68	1	0
1142	1	1	0	2018-05-22	10A	SP	0	0	0	0	2018	1142:2018	1	1	1	0	N	A_House	478.5	NA	NA	1.38498	2018	2018	1	2019	1142:2019	0	426.68	1	0
1142	1	1	0	2018-05-26	49A	KS	0	1	1	0	2018	1142:2018	1	1	1	0	N	B_Floodplain	478.5	NA	NA	1.38498	2018	2018	1	2019	1142:2019	0	426.68	1	0
1143	1	1	1	2018-05-02	8A	LL	1	0	1	1	2018	1143:2018	1	1	1	0	N	A_House	478.5	NA	NA	-0.2046	2018	2018	1	2019	1143:2019	0	426.68	1	0
1158	1	1	1	2018-05-06	44	LL	1	0	1	1	2018	1158:2018	1	NA	NA	NA	NA	A_House	478.5	D	1	-0.574236	2018	2018	1	2019	1158:2019	0	426.68	1	0
1158	1	1	0	2018-06-13	25D	LL	0	0	0	1	2018	1158:2018	1	NA	NA	NA	NA	B_Floodplain	478.5	D	1	-0.574236	2018	2018	1	2019	1158:2019	0	426.68	1	0
1169	1	1	0	2018-05-09	5	KS	1	0	0	1	2018	1169:2018	1	NA	NA	NA	NA	B_Floodplain	478.5	N	0	-0.667925	2018	2018	1	2019	1169:2019	0	426.68	1	0
1169	1	1	1	2018-07-20	7A	SP	1	0	0	1	2018	1169:2018	1	NA	NA	NA	NA	B_Floodplain	478.5	N	0	-0.667925	2018	2018	1	2019	1169:2019	0	426.68	1	0
1172	1	1	0	2018-07-18	31B	SP	1	0	0	1	2018	1172:2018	1	NA	NA	NA	NA	B_Floodplain	478.5	NA	NA	0.272484	2018	2018	1	2019	1172:2019	0	426.68	1	0
1178	1	1	1	2018-05-11	31B	SP	1	1	0	1	2018	1178:2018	1	1	1	0	N	B_Floodplain	478.5	NA	NA	0.573956	2018	2018	1	2019	1178:2019	0	426.68	1	0
1178	1	1	0	2018-07-18	31B	SP	0	0	0	1	2018	1178:2018	1	1	1	0	N	B_Floodplain	478.5	NA	NA	0.573956	2018	2018	1	2019	1178:2019	0	426.68	1	0
1179	1	1	1	2018-05-17	49	JMW	1	0	0	1	2018	1179:2018	1	1	1	1	Y	B_Floodplain	478.5	NA	NA	-0.528891	2018	2018	1	2019	1179:2019	0	426.68	1	0
1179	1	1	1	2018-05-17	49	JMW	1	0	0	1	2018	1179:2018	1	1	1	1	Y	B_Floodplain	478.5	NA	NA	-0.528891	2018	2018	1	2019	1179:2019	0	426.68	1	0
1180	1	1	1	2018-05-17	40C	LL	1	0	0	1	2018	1180:2018	1	NA	NA	NA	NA	B_Floodplain	478.5	N	0	0.316594	2018	2018	1	2019	1180:2019	0	426.68	1	0
1188	1	1	1	2018-05-19	3	JMW	0	0	0	1	2018	1188:2018	1	NA	NA	NA	NA	B_Floodplain	478.5	NA	NA	-0.742558	2018	2018	1	2019	1188:2019	0	426.68	1	0
1188	1	1	0	2018-06-06	16A	LL	1	0	0	1	2018	1188:2018	1	NA	NA	NA	NA	B_Floodplain	478.5	NA	NA	-0.742558	2018	2018	1	2019	1188:2019	0	426.68	1	0
1189	1	1	1	2018-05-19	4A	LL	2	1	0	1	2018	1189:2018	1	NA	NA	NA	NA	B_Floodplain	478.5	N	0	0.169328	2018	2018	1	2019	1189:2019	0	426.68	1	0
1189	1	1	0	2018-06-25	3	KS	0	0	1	1	2018	1189:2018	1	NA	NA	NA	NA	B_Floodplain	478.5	N	0	0.169328	2018	2018	1	2019	1189:2019	0	426.68	1	0
1194	1	1	1	2018-05-19	77A	KS	1	0	0	1	2018	1194:2018	1	1	1	1	Y	C_Pan	478.5	NA	NA	0.536787	2018	2018	1	2019	1194:2019	0	426.68	1	0
1239	1	1	1	2018-06-11	23B	LL	0	1	0	1	2018	1239:2018	1	0	0	0	N	B_Floodplain	478.5	NA	NA	-0.625579	2018	2018	1	2019	1239:2019	0	426.68	1	0
1240	1	1	1	2018-06-13	25B	KS	1	0	1	1	2018	1240:2018	1	0	0	0	N	B_Floodplain	478.5	N	0	-0.29282	2018	2018	1	2019	1240:2019	0	426.68	1	0
1244	1	1	1	2018-06-14	44	SP	1	1	2	0	2018	1244:2018	1	2	1	1	Y	A_House	478.5	N	0	-1.51412	2018	2018	1	2019	1244:2019	0	426.68	1	0
1251	1	1	1	2018-06-15	61B	SP	1	1	0	1	2018	1251:2018	1	1	1	0	N	C_Pan	478.5	NA	NA	0.256605	2018	2018	1	2019	1251:2019	0	426.68	1	0
1252	1	1	1	2018-06-15	72	LL	1	0	0	1	2018	1252:2018	1	NA	NA	NA	NA	C_Pan	478.5	NA	NA	-0.852126	2018	2018	1	2019	1252:2019	0	426.68	1	0
1252	1	1	0	2018-07-17	77C	LL	0	0	0	1	2018	1252:2018	1	NA	NA	NA	NA	C_Pan	478.5	NA	NA	-0.852126	2018	2018	1	2019	1252:2019	0	426.68	1	0
1261	1	1	1	2018-06-16	72	SP	2	2	1	1	2018	1261:2018	1	0	0	0	N	C_Pan	478.5	NA	NA	0.455978	2018	2018	1	2019	1261:2019	0	426.68	1	0
1271	1	1	0	2018-06-19	83C	KS	0	0	0	1	2018	1271:2018	1	2	1	2	Y	B_Floodplain	478.5	NA	NA	1.73127	2018	2018	1	2019	1271:2019	0	426.68	1	0
1277	1	1	1	2018-06-20	88A	SP	0	1	0	1	2018	1277:2018	1	1	1	1	Y	C_Pan	478.5	NA	NA	0.604186	2018	2018	1	2019	1277:2019	0	426.68	1	0
1299	1	1	0	2018-07-10	36A	KS	2	0	0	1	2018	1299:2018	1	NA	NA	NA	NA	B_Floodplain	478.5	N	0	-0.405386	2018	2018	1	2019	1299:2019	0	426.68	1	0
1300	1	1	1	2018-06-12	77A	SP	2	0	2	1	2018	1300:2018	1	1	1	0	N	C_Pan	478.5	NA	NA	1.48884	2018	2018	1	2019	1300:2019	0	426.68	1	0
1313	1	1	1	2018-07-22	77A	LL	0	0	0	1	2018	1313:2018	1	1	1	1	Y	C_Pan	478.5	NA	NA	-0.810486	2018	2018	1	2019	1313:2019	0	426.68	1	0
1329	1	1	1	2018-08-06	14B	SP	1	0	0	1	2018	1329:2018	1	NA	NA	NA	NA	B_Floodplain	478.5	N	0	-0.875416	2018	2018	1	2019	1329:2019	0	426.68	1	0
1210	1	1	0	2018-08-21	37	KS	0	0	0	1	2018	1210:2018	1	NA	NA	NA	NA	A_House	478.5	N	0	1.38369	2018	2018	3	2019	1210:2019	0	426.68	1	0
1342	1	1	1	2019-05-10	10A	CE	0	0	0	1	2019	1342:2019	1	1	1	1	Y	A_House	453.8	D	1	-0.597351	2019	2019	1	2020	1342:2020	0	513.8	1	0
1342	1	1	0	2019-05-14	8A	EW	0	1	0	1	2019	1342:2019	1	1	1	1	Y	A_House	453.8	D	1	-0.597351	2019	2019	1	2020	1342:2020	0	513.8	1	0
1342	1	1	0	2019-05-15	10A	SR	0	0	0	1	2019	1342:2019	1	1	1	1	Y	A_House	453.8	D	1	-0.597351	2019	2019	1	2020	1342:2020	0	513.8	1	0
1343	1	1	1	2019-05-10	8A	SR	1	0	2	0	2019	1343:2019	2	NA	NA	NA	NA	A_House	453.8	NA	NA	1.78737	2019	2019	1	2020	1343:2020	0	513.8	1	0
1348	1	1	1	2019-05-12	2C	CE	1	1	0	1	2019	1348:2019	1	0	0	0	N	B_Floodplain	453.8	NA	NA	-0.621758	2019	2019	1	2020	1348:2020	0	513.8	1	0
1348	1	1	0	2019-05-17	2A	CE	0	0	0	1	2019	1348:2019	1	0	0	0	N	B_Floodplain	453.8	NA	NA	-0.621758	2019	2019	1	2020	1348:2020	0	513.8	1	0
1348	1	1	0	2019-07-16	2A	SR	0	0	0	1	2019	1348:2019	1	0	0	0	N	B_Floodplain	453.8	NA	NA	-0.621758	2019	2019	1	2020	1348:2020	0	513.8	1	0
1359	1	1	1	2019-05-15	Godfrey	SR	0	0	0	1	2019	1359:2019	1	1	1	1	Y	A_House	453.8	N	0	1.56598	2019	2019	1	2020	1359:2020	0	513.8	1	0
1362	1	1	1	2019-05-16	8C	SR	1	1	0	1	2019	1362:2019	1	NA	NA	NA	NA	A_House	453.8	N	0	0.100576	2019	2019	1	2020	1362:2020	0	513.8	1	0
1362	1	1	1	2019-05-22	8D	JMW	1	0	0	1	2019	1362:2019	1	NA	NA	NA	NA	A_House	453.8	N	0	0.100576	2019	2019	1	2020	1362:2020	0	513.8	1	0
1362	1	1	0	2019-07-16	9D	KS	0	0	0	1	2019	1362:2019	1	NA	NA	NA	NA	A_House	453.8	N	0	0.100576	2019	2019	1	2020	1362:2020	0	513.8	1	0
1364	1	1	1	2019-05-18	68B	SR	0	0	0	1	2019	1364:2019	1	NA	NA	NA	NA	B_Floodplain	453.8	N	0	0.0754046	2019	2019	1	2020	1364:2020	0	513.8	1	0
1364	1	1	0	2019-05-25	15C	EW	1	0	0	1	2019	1364:2019	1	NA	NA	NA	NA	B_Floodplain	453.8	N	0	0.0754046	2019	2019	1	2020	1364:2020	0	513.8	1	0
1364	1	1	0	2019-05-26	23A	KS	2	0	1	1	2019	1364:2019	1	NA	NA	NA	NA	B_Floodplain	453.8	N	0	0.0754046	2019	2019	1	2020	1364:2020	0	513.8	1	0
1364	1	1	0	2019-07-07	29A	KS	0	0	0	0	2019	1364:2019	1	NA	NA	NA	NA	B_Floodplain	453.8	N	0	0.0754046	2019	2019	1	2020	1364:2020	0	513.8	1	0
1364	1	1	0	2019-08-31	15A	AC	0	0	1	1	2019	1364:2019	1	NA	NA	NA	NA	B_Floodplain	453.8	N	0	0.0754046	2019	2019	1	2020	1364:2020	0	513.8	1	0
1368	1	1	1	2019-05-19	22	SR	0	0	0	1	2019	1368:2019	1	NA	NA	NA	NA	B_Floodplain	453.8	D	1	0.588307	2019	2019	1	2020	1368:2020	0	513.8	1	0
1372	1	1	1	2019-05-19	23A	EW	1	1	1	1	2019	1372:2019	1	NA	NA	NA	NA	B_Floodplain	453.8	N	0	0.0780514	2019	2019	1	2020	1372:2020	0	513.8	1	0
1372	1	1	0	2019-05-25	23A	EW	1	0	0	1	2019	1372:2019	1	NA	NA	NA	NA	B_Floodplain	453.8	N	0	0.0780514	2019	2019	1	2020	1372:2020	0	513.8	1	0
1372	1	1	0	2019-06-27	14B	SR	0	0	1	1	2019	1372:2019	1	NA	NA	NA	NA	B_Floodplain	453.8	N	0	0.0780514	2019	2019	1	2020	1372:2020	0	513.8	1	0
1372	1	1	0	2019-08-05	14B	SR	0	0	0	1	2019	1372:2019	1	NA	NA	NA	NA	B_Floodplain	453.8	N	0	0.0780514	2019	2019	1	2020	1372:2020	0	513.8	1	0
1379	1	1	1	2019-05-25	25E	EW	1	1	1	1	2019	1379:2019	1	NA	NA	NA	NA	B_Floodplain	453.8	NA	NA	0.961471	2019	2019	1	2020	1379:2020	0	513.8	1	0
1385	1	1	1	2019-05-28	8A	EW	1	0	0	1	2019	1385:2019	1	0	0	0	N	A_House	453.8	NA	NA	-0.900998	2019	2019	1	2020	1385:2020	0	513.8	1	0
1385	1	1	1	2019-05-31	29A	KS	1	1	0	1	2019	1385:2019	1	0	0	0	N	B_Floodplain	453.8	NA	NA	-0.900998	2019	2019	1	2020	1385:2020	0	513.8	1	0
1388	1	1	1	2019-05-31	28B	JMW	0	0	0	1	2019	1388:2019	1	NA	NA	NA	NA	B_Floodplain	453.8	NA	NA	-1.17994	2019	2019	1	2020	1388:2020	0	513.8	1	0
1391	1	1	1	2019-06-01	47B	JMW	1	0	0	1	2019	1391:2019	1	NA	NA	NA	NA	B_Floodplain	453.8	N	0	0.629416	2019	2019	1	2020	1391:2020	0	513.8	1	0
1391	1	1	0	2019-06-04	36A	KS	1	0	0	1	2019	1391:2019	1	NA	NA	NA	NA	B_Floodplain	453.8	N	0	0.629416	2019	2019	1	2020	1391:2020	0	513.8	1	0
1391	1	1	0	2019-10-05	36A	AC	0	0	0	1	2019	1391:2019	1	NA	NA	NA	NA	B_Floodplain	453.8	N	0	0.629416	2019	2019	1	2020	1391:2020	0	513.8	1	0
1399	1	1	1	2019-06-04	34C	KS	1	0	0	1	2019	1399:2019	1	NA	NA	NA	NA	B_Floodplain	453.8	NA	NA	1.66881	2019	2019	1	2020	1399:2020	0	513.8	1	0
1400	1	1	1	2019-06-04	33A	JMW	0	0	0	1	2019	1400:2019	1	NA	NA	NA	NA	B_Floodplain	453.8	NA	NA	-0.303758	2019	2019	1	2020	1400:2020	0	513.8	1	0
1411	1	1	1	2019-06-05	36A	JMW	0	0	0	1	2019	1411:2019	1	0	0	0	N	B_Floodplain	453.8	D	1	0.0388828	2019	2019	1	2020	1411:2020	0	513.8	1	0
1416	1	1	1	2019-06-05	15C	KS	2	0	2	1	2019	1416:2019	1	NA	NA	NA	NA	B_Floodplain	453.8	D	1	1.39515	2019	2019	1	2020	1416:2020	0	513.8	1	0
1416	1	1	0	2019-08-25	1A	JR	2	0	0	1	2019	1416:2019	1	NA	NA	NA	NA	B_Floodplain	453.8	D	1	1.39515	2019	2019	1	2020	1416:2020	0	513.8	1	0
1427	1	1	1	2019-06-19	83D	KS	0	0	0	1	2019	1427:2019	1	NA	NA	NA	NA	B_Floodplain	453.8	NA	NA	1.90982	2019	2019	1	2020	1427:2020	0	513.8	1	0
1435	1	1	1	2019-06-20	83B	CE	1	0	0	1	2019	1435:2019	1	NA	NA	NA	NA	B_Floodplain	453.8	N	0	1.28523	2019	2019	1	2020	1435:2020	0	513.8	1	0
1436	1	1	1	2019-06-20	82B	EW	1	2	0	1	2019	1436:2019	1	NA	NA	NA	NA	B_Floodplain	453.8	NA	NA	-2.95931	2019	2019	1	2020	1436:2020	0	513.8	1	0
1438	1	1	1	2019-06-20	81	KS	1	1	0	1	2019	1438:2019	1	NA	NA	NA	NA	B_Floodplain	453.8	N	0	-0.685568	2019	2019	1	2020	1438:2020	0	513.8	1	0
1445	1	1	1	2019-06-23	74	CE	0	1	0	1	2019	1445:2019	1	NA	NA	NA	NA	B_Floodplain	453.8	N	0	0.423279	2019	2019	1	2020	1445:2020	0	513.8	1	0
1445	1	1	0	2019-06-29	80A	KS	1	0	0	1	2019	1445:2019	1	NA	NA	NA	NA	B_Floodplain	453.8	N	0	0.423279	2019	2019	1	2020	1445:2020	0	513.8	1	0
1445	1	1	0	2019-09-05	80A	AC	0	0	0	1	2019	1445:2019	1	NA	NA	NA	NA	B_Floodplain	453.8	N	0	0.423279	2019	2019	1	2020	1445:2020	0	513.8	1	0
1452	1	1	0	2019-07-16	49A	SR	1	0	0	1	2019	1452:2019	1	NA	NA	NA	NA	B_Floodplain	453.8	N	0	1.32317	2019	2019	1	2020	1452:2020	0	513.8	1	0
1454	1	1	1	2019-06-26	7A	KS	1	0	1	1	2019	1454:2019	1	NA	NA	NA	NA	B_Floodplain	453.8	N	0	1.40309	2019	2019	1	2020	1454:2020	0	513.8	1	0
1454	1	1	0	2019-07-08	7A	CE	1	0	1	1	2019	1454:2019	1	NA	NA	NA	NA	B_Floodplain	453.8	N	0	1.40309	2019	2019	1	2020	1454:2020	0	513.8	1	0
1464	1	1	1	2019-07-02	61A	KS	1	0	0	0	2019	1464:2019	1	1	1	1	Y	C_Pan	453.8	NA	NA	1.43132	2019	2019	1	2020	1464:2020	0	513.8	1	0
1467	1	1	1	2019-07-02	41A	SR	1	0	2	1	2019	1467:2019	1	NA	NA	NA	NA	C_Pan	453.8	NA	NA	-0.166139	2019	2019	1	2020	1467:2020	0	513.8	1	0
1471	1	1	1	2019-07-02	61A	SR	2	0	0	1	2019	1471:2019	1	NA	NA	NA	NA	C_Pan	453.8	NA	NA	-0.432912	2019	2019	1	2020	1471:2020	0	513.8	1	0
1480	1	1	1	2019-07-03	77B	SR	1	0	0	1	2019	1480:2019	1	NA	NA	NA	NA	C_Pan	453.8	N	0	-0.349633	2019	2019	1	2020	1480:2020	0	513.8	1	0
1484	1	1	1	2019-07-03	77A	SR	1	1	0	1	2019	1484:2019	1	NA	NA	NA	NA	C_Pan	453.8	NA	NA	0.772507	2019	2019	1	2020	1484:2020	0	513.8	1	0
1485	1	1	1	2019-07-04	77D	SR	0	0	0	1	2019	1485:2019	1	NA	NA	NA	NA	C_Pan	453.8	NA	NA	-0.197897	2019	2019	1	2020	1485:2020	0	513.8	1	0
1491	1	1	1	2019-07-07	29A	SR	0	0	0	1	2019	1491:2019	1	NA	NA	NA	NA	B_Floodplain	453.8	NA	NA	0.340589	2019	2019	1	2020	1491:2020	0	513.8	1	0
1494	1	1	1	2019-07-10	83D	SR	1	1	0	1	2019	1494:2019	1	NA	NA	NA	NA	B_Floodplain	453.8	N	0	0.48862	2019	2019	1	2020	1494:2020	0	513.8	1	0
1494	1	1	0	2019-07-24	83D	SR	1	0	0	1	2019	1494:2019	1	NA	NA	NA	NA	B_Floodplain	453.8	N	0	0.48862	2019	2019	1	2020	1494:2020	0	513.8	1	0
1524	1	1	1	2019-07-16	49A	SR	1	0	0	1	2019	1524:2019	1	1	1	1	Y	B_Floodplain	453.8	N	0	1.52272	2019	2019	1	2020	1524:2020	0	513.8	1	0
1527	1	1	1	2019-07-18	2A	EW	1	0	0	1	2019	1527:2019	1	NA	NA	NA	NA	B_Floodplain	453.8	NA	NA	-0.981807	2019	2019	1	2020	1527:2020	0	513.8	1	0
1529	1	1	0	2019-07-21	7A	JR	0	0	0	1	2019	1529:2019	1	NA	NA	NA	NA	B_Floodplain	453.8	NA	NA	0.452451	2019	2019	1	2020	1529:2020	0	513.8	1	0
1529	1	1	0	2019-09-01	15C	JR	0	1	0	0	2019	1529:2019	1	NA	NA	NA	NA	B_Floodplain	453.8	NA	NA	0.452451	2019	2019	1	2020	1529:2020	0	513.8	1	0
1097	1	1	1	2017-06-11	71A	JRLK	0	1	0	1	2017	1097:2017	1	NA	NA	NA	NA	C_Pan	551.6	N	0	-0.527834	2017	2017	1	2018	1097:2018	1	460.8	1	0
1343	1	1	0	2018-05-22	48	KS	0	0	0	0	2018	1343:2018	1	NA	NA	NA	NA	A_House	478.5	NA	NA	NA	2019	2019	1	2019	1343:2019	1	426.68	1	0
1177	1	1	1	2018-05-11	30B	LL	0	0	1	1	2018	1177:2018	1	NA	NA	NA	NA	B_Floodplain	478.5	NA	NA	NA	2018	2018	1	2019	1177:2019	0	426.68	1	0
1345	1	1	1	2019-05-11	4B	SR	1	0	2	0	2019	1345:2019	1	NA	NA	NA	NA	B_Floodplain	453.8	NA	NA	NA	2019	2019	1	2020	1345:2020	0	513.8	1	0
1559	1	1	1	2019-09-01	1A	KS	1	0	0	1	2019	1559:2019	1	NA	NA	NA	NA	B_Floodplain	453.8	NA	NA	NA	2019	2019	1	2020	1559:2020	0	513.8	1	0
621	1	1	0	2014-05-22	21		0	0	1	0	2014	621:2014	2	1	1	0	N	B_Floodplain	381	N	0	-0.423736	2014	2013	2	2015	621:2015	0	396.5	2	1
621	1	1	0	2014-05-27	28A		0	0	0	0	2014	621:2014	2	1	1	0	N	B_Floodplain	381	N	0	-0.423736	2014	2013	2	2015	621:2015	0	396.5	2	1
621	1	1	0	2014-06-08	21		0	1	0	0	2014	621:2014	2	1	1	0	N	B_Floodplain	381	N	0	-0.423736	2014	2013	2	2015	621:2015	0	396.5	2	1
707	1	1	0	2014-06-01	2A		1	0	0	0	2014	707:2014	1	1	1	0	N	B_Floodplain	381	N	0	0.228929	2014	2013	4	2015	707:2015	0	396.5	2	1
707	1	1	0	2014-06-13	3		0	1	1	1	2014	707:2014	1	1	1	0	N	B_Floodplain	381	N	0	0.228929	2014	2013	4	2015	707:2015	0	396.5	2	1
707	1	1	0	2014-06-14	1A		1	0	1	1	2014	707:2014	1	1	1	0	N	B_Floodplain	381	N	0	0.228929	2014	2013	4	2015	707:2015	0	396.5	2	1
707	1	1	0	2014-07-01	1A		1	1	0	1	2014	707:2014	1	1	1	0	N	B_Floodplain	381	N	0	0.228929	2014	2013	4	2015	707:2015	0	396.5	2	1
707	1	1	0	2014-07-08	1A		1	0	1	1	2014	707:2014	1	1	1	0	N	B_Floodplain	381	N	0	0.228929	2014	2013	4	2015	707:2015	0	396.5	2	1
707	1	1	0	2014-07-26	1A		1	0	1	1	2014	707:2014	1	1	1	0	N	B_Floodplain	381	N	0	0.228929	2014	2013	4	2015	707:2015	0	396.5	2	1
755	1	1	0	2015-06-12	77B	DK	1	0	0	1	2015	755:2015	1	1	1	1	Y	C_Pan	447	N	0	-0.163668	2015	2014	3	2016	755:2016	0	491.9	2	1
755	1	1	0	2015-06-12	77B	DK	1	0	0	1	2015	755:2015	1	1	1	1	Y	C_Pan	447	N	0	-0.163668	2015	2014	3	2016	755:2016	0	491.9	2	1
755	1	1	0	2015-07-28	F2	DK	0	0	1	1	2015	755:2015	1	1	1	1	Y	C_Pan	447	N	0	-0.163668	2015	2014	3	2016	755:2016	0	491.9	2	1
755	1	1	0	2015-07-28	F2	DK	0	0	1	1	2015	755:2015	1	1	1	1	Y	C_Pan	447	N	0	-0.163668	2015	2014	3	2016	755:2016	0	491.9	2	1
755	1	1	0	2015-08-11	F2	CM	0	0	0	1	2015	755:2015	1	1	1	1	Y	C_Pan	447	N	0	-0.163668	2015	2014	3	2016	755:2016	0	491.9	2	1
755	1	1	0	2015-08-11	F2	CM	0	0	0	1	2015	755:2015	1	1	1	1	Y	C_Pan	447	N	0	-0.163668	2015	2014	3	2016	755:2016	0	491.9	2	1
901	1	1	0	2017-05-18	58A	ABDK	0	0	0	0	2017	901:2017	1	2	1	1	Y	A_House	551.6	N	0	-0.466432	2017	2016	4	2018	901:2018	0	460.8	2	1
1052	1	1	0	2018-05-09	29E	SP	2	0	1	1	2018	1052:2018	1	0	0	0	N	B_Floodplain	478.5	D	1	0.258604	2018	2017	2	2019	1052:2019	0	426.68	2	1
1052	1	1	0	2018-05-13	30C	LL	1	0	0	1	2018	1052:2018	1	0	0	0	N	B_Floodplain	478.5	D	1	0.258604	2018	2017	2	2019	1052:2019	0	426.68	2	1
1052	1	1	0	2018-06-09	23C	KS	0	0	0	1	2018	1052:2018	1	0	0	0	N	B_Floodplain	478.5	D	1	0.258604	2018	2017	2	2019	1052:2019	0	426.68	2	1
1088	1	1	0	2018-05-18	33B	LL	0	1	0	1	2018	1088:2018	1	0	0	0	N	B_Floodplain	478.5	D	1	0.00394767	2018	2017	4	2019	1088:2019	0	426.68	2	1
1088	1	1	0	2018-05-23	36A	LL	0	0	0	0	2018	1088:2018	1	0	0	0	N	B_Floodplain	478.5	D	1	0.00394767	2018	2017	4	2019	1088:2019	0	426.68	2	1
661	1	1	0	2014-05-24	23A		0	0	0	0	2014	661:2014	1	0	0	0	N	B_Floodplain	381	N	0	NA	2014	2013	2	2015	661:2015	0	396.5	2	1
661	1	1	0	2014-05-30	25A		0	0	0	1	2014	661:2014	1	0	0	0	N	B_Floodplain	381	N	0	NA	2014	2013	2	2015	661:2015	0	396.5	2	1
661	1	1	0	2014-06-08	31B		0	0	0	1	2014	661:2014	1	0	0	0	N	B_Floodplain	381	N	0	NA	2014	2013	2	2015	661:2015	0	396.5	2	1
661	1	1	0	2014-07-03	7B		0	0	0	1	2014	661:2014	1	0	0	0	N	B_Floodplain	381	N	0	NA	2014	2013	2	2015	661:2015	0	396.5	2	1
661	1	1	0	2014-07-08	1A		1	0	0	1	2014	661:2014	1	0	0	0	N	B_Floodplain	381	N	0	NA	2014	2013	2	2015	661:2015	0	396.5	2	1
680	1	1	0	2014-05-24	12		1	2	0	1	2014	680:2014	1	NA	NA	NA	NA	A_House	381	NA	NA	-0.635178	2014	2013	4	2015	680:2015	0	396.5	2	1
680	1	1	0	2014-06-07	8		1	2	1	0	2014	680:2014	1	NA	NA	NA	NA	A_House	381	NA	NA	-0.635178	2014	2013	4	2015	680:2015	0	396.5	2	1
680	1	1	0	2014-06-30	10		0	2	1	0	2014	680:2014	1	NA	NA	NA	NA	A_House	381	NA	NA	-0.635178	2014	2013	4	2015	680:2015	0	396.5	2	1
680	1	1	0	2014-07-04	10		0	2	0	0	2014	680:2014	1	NA	NA	NA	NA	A_House	381	NA	NA	-0.635178	2014	2013	4	2015	680:2015	0	396.5	2	1
769	1	1	0	2015-06-13	71	SV	2	1	0	1	2015	769:2015	1	NA	NA	NA	NA	C_Pan	447	N	0	-0.122559	2015	2014	2	2016	769:2016	0	491.9	2	1
769	1	1	0	2015-06-30	71	SV	2	0	0	1	2015	769:2015	1	NA	NA	NA	NA	C_Pan	447	N	0	-0.122559	2015	2014	2	2016	769:2016	0	491.9	2	1
795	1	1	0	2015-06-14	77B	RD	1	0	1	1	2015	795:2015	1	NA	NA	NA	NA	C_Pan	447	NA	NA	0.971704	2015	2014	4	2016	795:2016	0	491.9	2	1
1016	1	1	0	2018-05-11	31B	KS	0	0	0	1	2018	1016:2018	1	1	1	0	N	B_Floodplain	478.5	NA	NA	0.179855	2018	2017	2	2019	1016:2019	0	426.68	2	1
1016	1	1	0	2018-05-17	15A	LL	0	0	0	1	2018	1016:2018	1	1	1	0	N	B_Floodplain	478.5	NA	NA	0.179855	2018	2017	2	2019	1016:2019	0	426.68	2	1
1016	1	1	0	2018-06-09	20D	KS	0	0	0	1	2018	1016:2018	1	1	1	0	N	B_Floodplain	478.5	NA	NA	0.179855	2018	2017	2	2019	1016:2019	0	426.68	2	1
1020	1	1	0	2018-05-09	5	KS	1	0	0	1	2018	1020:2018	1	1	1	0	N	B_Floodplain	478.5	N	0	0.499559	2018	2017	2	2019	1020:2019	0	426.68	2	1
1020	1	1	0	2018-07-18	7A	SP	1	0	0	1	2018	1020:2018	1	1	1	0	N	B_Floodplain	478.5	N	0	0.499559	2018	2017	2	2019	1020:2019	0	426.68	2	1
1114	1	1	0	2018-06-15	72	KS	1	1	0	1	2018	1114:2018	1	NA	NA	NA	NA	C_Pan	478.5	NA	NA	-0.0872708	2018	2017	4	2019	1114:2019	0	426.68	2	1
1144	1	1	0	2019-05-10	8E	EW	0	0	0	0	2019	1144:2019	1	1	1	1	Y	A_House	453.8	NA	NA	0.0636723	2019	2018	2	2020	1144:2020	0	513.8	2	1
1144	1	1	0	2019-05-13	10A	JMW	1	0	0	0	2019	1144:2019	1	1	1	1	Y	A_House	453.8	NA	NA	0.0636723	2019	2018	2	2020	1144:2020	0	513.8	2	1
1144	1	1	0	2019-08-24	8A	JR	0	0	0	1	2019	1144:2019	1	1	1	1	Y	A_House	453.8	NA	NA	0.0636723	2019	2018	2	2020	1144:2020	0	513.8	2	1
1144	1	1	0	2019-09-23	9B	AC	1	0	0	1	2019	1144:2019	1	1	1	1	Y	A_House	453.8	NA	NA	0.0636723	2019	2018	2	2020	1144:2020	0	513.8	2	1
1196	1	1	0	2019-05-17	1A	CE	0	0	0	1	2019	1196:2019	2	0	0	0	N	B_Floodplain	453.8	NA	NA	0.431984	2019	2018	3	2020	1196:2020	0	513.8	2	1
1196	1	1	0	2019-07-22	1A	SR	0	0	0	1	2019	1196:2019	2	0	0	0	N	B_Floodplain	453.8	NA	NA	0.431984	2019	2018	3	2020	1196:2020	0	513.8	2	1
1197	1	1	0	2019-05-09	37	SR	1	0	1	1	2019	1197:2019	1	NA	NA	NA	NA	A_House	453.8	N	0	0.609833	2019	2018	2	2020	1197:2020	0	513.8	2	1
1201	1	1	0	2019-05-09	37	CE	1	1	1	1	2019	1201:2019	1	NA	NA	NA	NA	A_House	453.8	N	0	0.738984	2019	2018	4	2020	1201:2020	0	513.8	2	1
1201	1	1	0	2019-05-14	58	KS	1	0	0	1	2019	1201:2019	1	NA	NA	NA	NA	A_House	453.8	N	0	0.738984	2019	2018	4	2020	1201:2020	0	513.8	2	1
1201	1	1	0	2019-05-23	37A	SR	0	0	0	1	2019	1201:2019	1	NA	NA	NA	NA	A_House	453.8	N	0	0.738984	2019	2018	4	2020	1201:2020	0	513.8	2	1
1206	1	1	0	2019-05-22	48	EW	1	1	1	1	2019	1206:2019	1	NA	NA	NA	NA	A_House	453.8	N	0	-1.13107	2019	2018	2	2020	1206:2020	0	513.8	2	1
1215	1	1	0	2019-05-12	3	SR	0	1	0	1	2019	1215:2019	1	NA	NA	NA	NA	B_Floodplain	453.8	N	0	-0.579882	2019	2018	4	2020	1215:2020	0	513.8	2	1
1215	1	1	0	2019-06-22	1A	EW	1	0	1	1	2019	1215:2019	1	NA	NA	NA	NA	B_Floodplain	453.8	N	0	-0.579882	2019	2018	4	2020	1215:2020	0	513.8	2	1
1215	1	1	0	2019-08-05	1A	SR	0	0	0	1	2019	1215:2019	1	NA	NA	NA	NA	B_Floodplain	453.8	N	0	-0.579882	2019	2018	4	2020	1215:2020	0	513.8	2	1
1238	1	1	0	2019-05-25	20B	EW	1	1	0	1	2019	1238:2019	1	NA	NA	NA	NA	B_Floodplain	453.8	N	0	-0.61567	2019	2018	4	2020	1238:2020	0	513.8	2	1
1238	1	1	0	2019-07-07	29A	KS	0	0	0	1	2019	1238:2019	1	NA	NA	NA	NA	B_Floodplain	453.8	N	0	-0.61567	2019	2018	4	2020	1238:2020	0	513.8	2	1
1238	1	1	0	2019-09-28	20B	AC	1	0	0	1	2019	1238:2019	1	NA	NA	NA	NA	B_Floodplain	453.8	N	0	-0.61567	2019	2018	4	2020	1238:2020	0	513.8	2	1
1245	1	1	0	2019-06-04	40B	EW	1	0	0	1	2019	1245:2019	1	NA	NA	NA	NA	B_Floodplain	453.8	N	0	0.648958	2019	2018	4	2020	1245:2020	0	513.8	2	1
1245	1	1	0	2019-06-30	44	CE	1	0	0	1	2019	1245:2019	1	NA	NA	NA	NA	A_House	453.8	N	0	0.648958	2019	2018	4	2020	1245:2020	0	513.8	2	1
1245	1	1	0	2019-06-30	8C	KS	1	0	0	1	2019	1245:2019	1	NA	NA	NA	NA	A_House	453.8	N	0	0.648958	2019	2018	4	2020	1245:2020	0	513.8	2	1
1245	1	1	0	2019-08-09	49A	SR	1	0	0	1	2019	1245:2019	1	NA	NA	NA	NA	B_Floodplain	453.8	N	0	0.648958	2019	2018	4	2020	1245:2020	0	513.8	2	1
1248	1	1	0	2019-07-03	41B	CE	1	0	0	1	2019	1248:2019	1	1	1	1	Y	C_Pan	453.8	N	0	1.87559	2019	2018	2	2020	1248:2020	0	513.8	2	1
1250	1	1	0	2019-07-02	72	KS	1	0	0	1	2019	1250:2019	1	NA	NA	NA	NA	C_Pan	453.8	N	0	0.912245	2019	2018	4	2020	1250:2020	0	513.8	2	1
1254	1	1	0	2019-07-02	72	KS	1	0	0	1	2019	1254:2019	1	0	0	0	N	C_Pan	453.8	N	0	1.41297	2019	2018	4	2020	1254:2020	0	513.8	2	1
1256	1	1	0	2019-05-15	44	EW	0	1	0	1	2019	1256:2019	1	NA	NA	NA	NA	A_House	453.8	N	0	-1.30839	2019	2018	4	2020	1256:2020	0	513.8	2	1
1256	1	1	0	2019-06-05	40B	EW	0	0	1	1	2019	1256:2019	1	NA	NA	NA	NA	B_Floodplain	453.8	N	0	-1.30839	2019	2018	4	2020	1256:2020	0	513.8	2	1
1298	1	1	0	2019-05-17	3	KS	1	0	0	1	2019	1298:2019	1	NA	NA	NA	NA	B_Floodplain	453.8	NA	NA	0.342258	2019	2018	4	2020	1298:2020	0	513.8	2	1
1298	1	1	0	2019-06-03	11	SR	0	0	0	1	2019	1298:2019	1	NA	NA	NA	NA	B_Floodplain	453.8	NA	NA	0.342258	2019	2018	4	2020	1298:2020	0	513.8	2	1
1298	1	1	0	2019-06-21	1A	EW	1	1	0	1	2019	1298:2019	1	NA	NA	NA	NA	B_Floodplain	453.8	NA	NA	0.342258	2019	2018	4	2020	1298:2020	0	513.8	2	1
1298	1	1	0	2019-07-07	1A	CE	1	0	0	1	2019	1298:2019	1	NA	NA	NA	NA	B_Floodplain	453.8	NA	NA	0.342258	2019	2018	4	2020	1298:2020	0	513.8	2	1
1298	1	1	0	2019-07-16	2B	SR	0	0	0	1	2019	1298:2019	1	NA	NA	NA	NA	B_Floodplain	453.8	NA	NA	0.342258	2019	2018	4	2020	1298:2020	0	513.8	2	1
1298	1	1	0	2019-07-21	1A	SR	0	0	0	1	2019	1298:2019	1	NA	NA	NA	NA	B_Floodplain	453.8	NA	NA	0.342258	2019	2018	4	2020	1298:2020	0	513.8	2	1
1298	1	1	0	2019-08-04	1A	SR	1	0	0	1	2019	1298:2019	1	NA	NA	NA	NA	B_Floodplain	453.8	NA	NA	0.342258	2019	2018	4	2020	1298:2020	0	513.8	2	1
1298	1	1	0	2019-08-12	1A	JR	1	0	0	1	2019	1298:2019	1	NA	NA	NA	NA	B_Floodplain	453.8	NA	NA	0.342258	2019	2018	4	2020	1298:2020	0	513.8	2	1
1298	1	1	0	2019-08-18	1A	KS	0	0	0	1	2019	1298:2019	1	NA	NA	NA	NA	B_Floodplain	453.8	NA	NA	0.342258	2019	2018	4	2020	1298:2020	0	513.8	2	1
1298	1	1	0	2019-09-01	1A	KS	1	0	0	1	2019	1298:2019	1	NA	NA	NA	NA	B_Floodplain	453.8	NA	NA	0.342258	2019	2018	4	2020	1298:2020	0	513.8	2	1
1298	1	1	0	2019-09-17	1A	KS	1	1	1	1	2019	1298:2019	1	NA	NA	NA	NA	B_Floodplain	453.8	NA	NA	0.342258	2019	2018	4	2020	1298:2020	0	513.8	2	1
1298	1	1	0	2019-09-30	1A	JR	1	1	0	1	2019	1298:2019	1	NA	NA	NA	NA	B_Floodplain	453.8	NA	NA	0.342258	2019	2018	4	2020	1298:2020	0	513.8	2	1
1323	1	1	0	2019-05-18	4B	KS	1	0	0	1	2019	1323:2019	1	0	0	0	N	B_Floodplain	453.8	N	0	-0.198425	2019	2018	4	2020	1323:2020	0	513.8	2	1
1323	1	1	0	2019-08-04	11	SR	1	1	0	1	2019	1323:2019	1	0	0	0	N	B_Floodplain	453.8	N	0	-0.198425	2019	2018	4	2020	1323:2020	0	513.8	2	1
1038	1	1	0	2018-06-09	20C	SP	0	0	0	1	2018	1038:2018	1	1	1	0	N	B_Floodplain	478.5	D	1	-0.3057	2018	2017	3	2019	1038:2019	0	426.68	2	1
1038	1	1	0	2018-06-13	20B	LL	0	0	0	1	2018	1038:2018	1	1	1	0	N	B_Floodplain	478.5	D	1	-0.3057	2018	2017	3	2019	1038:2019	0	426.68	2	1
1196	1	1	0	2018-06-03	1A	LL	0	1	0	1	2018	1196:2018	1	0	0	0	N	B_Floodplain	478.5	N	0	-0.393213	2019	2018	3	2019	1196:2019	1	426.68	2	1
1196	1	1	0	2018-08-16	1A	LL	0	0	0	1	2018	1196:2018	1	0	0	0	N	B_Floodplain	478.5	N	0	-0.393213	2019	2018	3	2019	1196:2019	1	426.68	2	1
745	1	1	0	2015-06-07	81	RD	0	0	0	1	2015	745:2015	1	NA	NA	NA	NA	B_Floodplain	447	D	1	-1.18947	2015	2014	1	2016	745:2016	0	491.9	2	1
745	1	1	0	2015-07-05	83C	JJ	1	1	0	1	2015	745:2015	1	NA	NA	NA	NA	B_Floodplain	447	D	1	-1.18947	2015	2014	1	2016	745:2016	0	491.9	2	1
773	1	1	0	2015-06-12	77B	DK	2	0	0	1	2015	773:2015	2	1	1	1	Y	C_Pan	447	NA	NA	-0.125145	2015	2014	1	2016	773:2016	0	491.9	2	1
773	1	1	0	2015-07-02	72	CM	0	0	0	1	2015	773:2015	2	1	1	1	Y	C_Pan	447	NA	NA	-0.125145	2015	2014	1	2016	773:2016	0	491.9	2	1
773	1	1	0	2015-07-09	71	RD	0	0	0	1	2015	773:2015	2	1	1	1	Y	C_Pan	447	NA	NA	-0.125145	2015	2014	1	2016	773:2016	0	491.9	2	1
793	1	1	0	2015-06-14	77B	KAO+JJ	1	0	1	1	2015	793:2015	2	NA	NA	NA	NA	C_Pan	447	N	0	-0.982512	2015	2014	1	2016	793:2016	0	491.9	2	1
812	1	1	0	2016-05-22	23A	RHL	2	1	0	1	2016	812:2016	2	2	1	0	N	B_Floodplain	540.9	NA	NA	-0.736029	2016	2015	1	2017	812:2017	0	550.05	2	1
812	1	1	0	2018-06-07	14B	KS	1	0	0	0	2018	812:2018	4	2	1	NA	NA	B_Floodplain	478.5	NA	NA	NA	2016	2015	1	2019	812:2019	0	426.68	2	1
817	1	1	0	2016-05-12	1A	RHL	1	0	0	1	2016	817:2016	2	1	1	0	N	B_Floodplain	540.9	N	0	0.529378	2016	2015	1	2017	817:2017	0	550.05	2	1
820	1	1	0	2016-05-20	23A	RHL	0	0	0	1	2016	820:2016	2	0	0	0	N	B_Floodplain	540.9	D	1	-0.98798	2016	2015	1	2017	820:2017	0	550.05	2	1
823	1	1	0	2016-06-05	34B	DJH	1	1	0	1	2016	823:2016	2	1	1	1	Y	B_Floodplain	540.9	NA	NA	-1.5914	2016	2015	1	2017	823:2017	0	550.05	2	1
831	1	1	0	2016-06-18	82A	DJH	0	0	0	1	2016	831:2016	2	NA	NA	NA	NA	B_Floodplain	540.9	N	0	0.354352	2016	2015	1	2017	831:2017	0	550.05	2	1
834	1	1	0	2016-06-28	84	DJH	1	0	0	1	2016	834:2016	2	1	1	0	N	B_Floodplain	540.9	NA	NA	-0.786137	2016	2015	1	2017	834:2017	0	550.05	2	1
836	1	1	0	2016-06-23	81	DJH	0	0	0	1	2016	836:2016	2	NA	NA	NA	NA	B_Floodplain	540.9	D	1	-0.176723	2016	2015	1	2017	836:2017	0	550.05	2	1
840	1	1	0	2016-06-25	729	DJH	1	0	1	1	2016	840:2016	2	0	0	0	N	B_Floodplain	540.9	NA	NA	0.42775	2016	2015	1	2017	840:2017	0	550.05	2	1
841	1	1	0	2016-06-20	83A	DJH	2	2	0	1	2016	841:2016	2	3	1	1	Y	B_Floodplain	540.9	NA	NA	1.30147	2016	2015	1	2017	841:2017	0	550.05	2	1
876	1	1	0	2016-06-03	34B	RHL	1	0	0	1	2016	876:2016	2	2	1	0	N	B_Floodplain	540.9	NA	NA	-0.179193	2016	2015	1	2017	876:2017	0	550.05	2	1
914	1	1	0	2017-04-15	1A	RHL	1	1	0	1	2017	914:2017	2	2	1	2	Y	B_Floodplain	551.6	D	1	1.57459	2017	2016	1	2018	914:2018	0	460.8	2	1
973	1	1	0	2017-05-14	74	JRLK	1	0	1	1	2017	973:2017	2	NA	NA	NA	NA	B_Floodplain	551.6	D	1	0.248137	2017	2016	1	2018	973:2018	0	460.8	2	1
1011	1	1	0	2018-05-12	47A	LL	1	0	0	1	2018	1011:2018	2	NA	NA	NA	NA	B_Floodplain	478.5	NA	NA	-0.496605	2018	2017	1	2019	1011:2019	0	426.68	2	1
1011	1	1	0	2018-06-12	20D	LL	0	0	0	1	2018	1011:2018	2	NA	NA	NA	NA	B_Floodplain	478.5	NA	NA	-0.496605	2018	2017	1	2019	1011:2019	0	426.68	2	1
1014	1	1	0	2018-06-11	24	SP	0	0	0	0	2018	1014:2018	2	2	1	0	N	B_Floodplain	478.5	N	0	-0.750497	2018	2017	1	2019	1014:2019	0	426.68	2	1
1101	1	1	0	2018-06-17	70B	SP	1	0	0	1	2018	1101:2018	2	NA	NA	NA	NA	C_Pan	478.5	NA	NA	0.144038	2018	2017	1	2019	1101:2019	0	426.68	2	1
1116	1	1	0	2018-06-13	77A	SP	2	0	0	1	2018	1116:2018	2	1	1	0	N	C_Pan	478.5	NA	NA	0.573485	2018	2017	1	2019	1116:2019	0	426.68	2	1
1116	1	1	0	2018-06-17	71A	KS	1	0	0	1	2018	1116:2018	2	1	1	0	N	C_Pan	478.5	NA	NA	0.573485	2018	2017	1	2019	1116:2019	0	426.68	2	1
1010	1	1	0	2018-05-09	29D	LL	1	1	0	1	2018	1010:2018	1	1	1	1	Y	B_Floodplain	478.5	N	0	-0.0443962	2018	2017	2	2019	1010:2019	0	426.68	2	1
1010	1	1	0	2018-05-17	15C	SP	1	0	1	1	2018	1010:2018	1	1	1	1	Y	B_Floodplain	478.5	N	0	-0.0443962	2018	2017	2	2019	1010:2019	0	426.68	2	1
1141	1	1	0	2019-05-15	44	KS	0	0	0	1	2019	1141:2019	2	1	1	1	Y	A_House	453.8	N	0	1.23812	2019	2018	1	2020	1141:2020	0	513.8	2	1
1141	1	1	0	2019-05-22	44	SR	0	1	0	1	2019	1141:2019	2	1	1	1	Y	A_House	453.8	N	0	1.23812	2019	2018	1	2020	1141:2020	0	513.8	2	1
1141	1	1	0	2019-06-04	35	CE	0	0	1	1	2019	1141:2019	2	1	1	1	Y	B_Floodplain	453.8	N	0	1.23812	2019	2018	1	2020	1141:2020	0	513.8	2	1
1141	1	1	0	2019-06-05	40B	KS	1	0	0	1	2019	1141:2019	2	1	1	1	Y	B_Floodplain	453.8	N	0	1.23812	2019	2018	1	2020	1141:2020	0	513.8	2	1
1141	1	1	0	2019-06-05	30A	SR	1	0	0	1	2019	1141:2019	2	1	1	1	Y	B_Floodplain	453.8	N	0	1.23812	2019	2018	1	2020	1141:2020	0	513.8	2	1
1174	1	1	0	2019-06-06	11	SR	0	0	0	1	2019	1174:2019	2	NA	NA	NA	NA	B_Floodplain	453.8	N	0	0.397695	2019	2018	1	2020	1174:2020	0	513.8	2	1
1174	1	1	0	2019-06-23	7A	KS	1	0	0	1	2019	1174:2019	2	NA	NA	NA	NA	B_Floodplain	453.8	N	0	0.397695	2019	2018	1	2020	1174:2020	0	513.8	2	1
1174	1	1	0	2019-09-01	15C	JR	0	0	0	1	2019	1174:2019	2	NA	NA	NA	NA	B_Floodplain	453.8	N	0	0.397695	2019	2018	1	2020	1174:2020	0	513.8	2	1
1175	1	1	0	2019-07-07	7A	KS	1	0	1	1	2019	1175:2019	2	1	1	1	Y	B_Floodplain	453.8	NA	NA	0.87334	2019	2018	1	2020	1175:2020	0	513.8	2	1
1175	1	1	0	2019-09-01	15A	JR	1	0	1	1	2019	1175:2019	2	1	1	1	Y	B_Floodplain	453.8	NA	NA	0.87334	2019	2018	1	2020	1175:2020	0	513.8	2	1
1176	1	1	0	2019-06-04	30A	CE	1	0	1	1	2019	1176:2019	2	1	1	1	Y	B_Floodplain	453.8	D	1	1.85689	2019	2018	1	2020	1176:2020	0	513.8	2	1
1187	1	1	0	2019-07-03	77A	SR	0	0	0	1	2019	1187:2019	2	NA	NA	NA	NA	C_Pan	453.8	N	0	0.99764	2019	2018	1	2020	1187:2020	0	513.8	2	1
1190	1	1	0	2019-05-11	2A	CE	1	0	0	1	2019	1190:2019	2	NA	NA	NA	NA	B_Floodplain	453.8	N	0	0.287041	2019	2018	1	2020	1190:2020	0	513.8	2	1
1190	1	1	0	2019-05-17	2A	EW	0	1	0	1	2019	1190:2019	2	NA	NA	NA	NA	B_Floodplain	453.8	N	0	0.287041	2019	2018	1	2020	1190:2020	0	513.8	2	1
1190	1	1	0	2019-06-21	2A	CE	0	0	0	0	2019	1190:2019	2	NA	NA	NA	NA	B_Floodplain	453.8	N	0	0.287041	2019	2018	1	2020	1190:2020	0	513.8	2	1
1190	1	1	0	2019-10-02	80A	JR	0	1	0	1	2019	1190:2019	2	NA	NA	NA	NA	B_Floodplain	453.8	N	0	0.287041	2019	2018	1	2020	1190:2020	0	513.8	2	1
1191	1	1	0	2019-06-18	80A	EW	1	0	1	1	2019	1191:2019	2	NA	NA	NA	NA	B_Floodplain	453.8	NA	NA	-2.55527	2019	2018	1	2020	1191:2020	0	513.8	2	1
1193	1	1	0	2019-06-30	84E	KS	1	0	0	1	2019	1193:2019	2	NA	NA	NA	NA	B_Floodplain	453.8	N	0	1.1732	2019	2018	1	2020	1193:2020	0	513.8	2	1
1193	1	1	0	2019-09-18	14B	AC	1	0	0	1	2019	1193:2019	2	NA	NA	NA	NA	B_Floodplain	453.8	N	0	1.1732	2019	2018	1	2020	1193:2020	0	513.8	2	1
1209	1	1	0	2019-05-14	8A	SR	1	0	0	1	2019	1209:2019	2	1	1	1	Y	A_House	453.8	NA	NA	2.2567	2019	2018	1	2020	1209:2020	0	513.8	2	1
1209	1	1	0	2019-06-30	49A	CE	1	0	0	1	2019	1209:2019	2	1	1	1	Y	B_Floodplain	453.8	NA	NA	2.2567	2019	2018	1	2020	1209:2020	0	513.8	2	1
1209	1	1	0	2019-08-24	8A	AC	0	0	0	1	2019	1209:2019	2	1	1	1	Y	A_House	453.8	NA	NA	2.2567	2019	2018	1	2020	1209:2020	0	513.8	2	1
1216	1	1	0	2019-05-19	16	EW	1	1	1	1	2019	1216:2019	2	1	1	0	N	B_Floodplain	453.8	N	0	-0.496486	2019	2018	1	2020	1216:2020	0	513.8	2	1
1216	1	1	0	2019-06-22	2A	EW	2	1	0	1	2019	1216:2019	2	1	1	0	N	B_Floodplain	453.8	N	0	-0.496486	2019	2018	1	2020	1216:2020	0	513.8	2	1
1216	1	1	0	2019-07-08	14B	SR	1	0	0	1	2019	1216:2019	2	1	1	0	N	B_Floodplain	453.8	N	0	-0.496486	2019	2018	1	2020	1216:2020	0	513.8	2	1
1217	1	1	0	2019-05-12	68A	KS	2	1	0	1	2019	1217:2019	2	1	1	1	Y	B_Floodplain	453.8	D	1	0.535642	2019	2018	1	2020	1217:2020	0	513.8	2	1
1217	1	1	0	2019-05-17	68A	SR	0	1	0	1	2019	1217:2019	2	1	1	1	Y	B_Floodplain	453.8	D	1	0.535642	2019	2018	1	2020	1217:2020	0	513.8	2	1
1217	1	1	0	2019-05-31	45	EW	0	1	0	1	2019	1217:2019	2	1	1	1	Y	B_Floodplain	453.8	D	1	0.535642	2019	2018	1	2020	1217:2020	0	513.8	2	1
1217	1	1	0	2019-06-06	15C	SR	0	0	0	1	2019	1217:2019	2	1	1	1	Y	B_Floodplain	453.8	D	1	0.535642	2019	2018	1	2020	1217:2020	0	513.8	2	1
1217	1	1	0	2019-07-07	14B	SR	0	2	0	1	2019	1217:2019	2	1	1	1	Y	B_Floodplain	453.8	D	1	0.535642	2019	2018	1	2020	1217:2020	0	513.8	2	1
1217	1	1	0	2019-07-22	7A	SR	1	0	0	1	2019	1217:2019	2	1	1	1	Y	B_Floodplain	453.8	D	1	0.535642	2019	2018	1	2020	1217:2020	0	513.8	2	1
1217	1	1	0	2019-08-05	11	SR	0	0	0	1	2019	1217:2019	2	1	1	1	Y	B_Floodplain	453.8	D	1	0.535642	2019	2018	1	2020	1217:2020	0	513.8	2	1
1217	1	1	0	2019-08-31	15A	KS	1	0	0	1	2019	1217:2019	2	1	1	1	Y	B_Floodplain	453.8	D	1	0.535642	2019	2018	1	2020	1217:2020	0	513.8	2	1
1267	1	1	0	2019-07-13	88D	KS	1	0	0	1	2019	1267:2019	2	NA	NA	NA	NA	C_Pan	453.8	NA	NA	0.541373	2019	2018	1	2020	1267:2020	0	513.8	2	1
1269	1	1	0	2019-06-19	82B	KS	1	0	0	1	2019	1269:2019	2	NA	NA	NA	NA	B_Floodplain	453.8	NA	NA	1.07633	2019	2018	1	2020	1269:2020	0	513.8	2	1
1278	1	1	0	2019-05-18	3	SR	0	0	0	1	2019	1278:2019	2	NA	NA	NA	NA	B_Floodplain	453.8	NA	NA	0.209321	2019	2018	1	2020	1278:2020	0	513.8	2	1
1278	1	1	0	2019-06-06	15C	JMW	0	0	0	1	2019	1278:2019	2	NA	NA	NA	NA	B_Floodplain	453.8	NA	NA	0.209321	2019	2018	1	2020	1278:2020	0	513.8	2	1
1283	1	1	0	2019-06-22	84E	KS	1	0	0	1	2019	1283:2019	2	NA	NA	NA	NA	B_Floodplain	453.8	NA	NA	1.54036	2019	2018	1	2020	1283:2020	0	513.8	2	1
812	1	1	1	2015-05-14	15A	KAO	2	1	0	1	2015	812:2015	1	2	1	0	N	B_Floodplain	447	N	0	-0.456377	2016	2015	1	2016	812:2016	1	491.9	2	1
817	1	1	1	2015-05-17	13A	KAO	2	0	0	1	2015	817:2015	1	1	1	0	N	B_Floodplain	447	N	0	0.00359562	2016	2015	1	2016	817:2016	1	491.9	2	1
817	1	1	0	2015-06-04	22	KAO	1	0	0	1	2015	817:2015	1	1	1	0	N	B_Floodplain	447	N	0	0.00359562	2016	2015	1	2016	817:2016	1	491.9	2	1
817	1	1	0	2015-06-21	2C	RD	1	0	0	1	2015	817:2015	1	1	1	0	N	B_Floodplain	447	N	0	0.00359562	2016	2015	1	2016	817:2016	1	491.9	2	1
817	1	1	0	2015-06-24	1A	JJ	1	0	0	1	2015	817:2015	1	1	1	0	N	B_Floodplain	447	N	0	0.00359562	2016	2015	1	2016	817:2016	1	491.9	2	1
820	1	1	1	2015-05-18	23C	KAO	2	1	0	1	2015	820:2015	1	0	0	0	N	B_Floodplain	447	N	0	-1.55508	2016	2015	1	2016	820:2016	1	491.9	2	1
820	1	1	0	2015-06-19	28B	JJ	0	0	0	1	2015	820:2015	1	0	0	0	N	B_Floodplain	447	N	0	-1.55508	2016	2015	1	2016	820:2016	1	491.9	2	1
820	1	1	0	2015-07-07		RD	1	0	0	1	2015	820:2015	1	0	0	0	N	A_House	447	N	0	-1.55508	2016	2015	1	2016	820:2016	1	491.9	2	1
820	1	1	0	2015-07-08	31D	CM	1	0	0	1	2015	820:2015	1	0	0	0	N	B_Floodplain	447	N	0	-1.55508	2016	2015	1	2016	820:2016	1	491.9	2	1
820	1	1	0	2015-07-09	31D	DK	1	0	0	1	2015	820:2015	1	0	0	0	N	B_Floodplain	447	N	0	-1.55508	2016	2015	1	2016	820:2016	1	491.9	2	1
820	1	1	0	2015-07-22	28B	JJ	1	0	0	1	2015	820:2015	1	0	0	0	N	B_Floodplain	447	N	0	-1.55508	2016	2015	1	2016	820:2016	1	491.9	2	1
820	1	1	0	2015-08-13	25	SV	1	1	0	NA	2015	820:2015	1	0	0	0	N	B_Floodplain	447	N	0	-1.55508	2016	2015	1	2016	820:2016	1	491.9	2	1
823	1	1	1	2015-05-21	25A	KAO	2	0	0	1	2015	823:2015	1	1	1	0	N	B_Floodplain	447	NA	NA	-1.0792	2016	2015	1	2016	823:2016	1	491.9	2	1
831	1	1	0	2015-06-10	83	KAO+JJ	1	0	0	1	2015	831:2015	1	NA	NA	NA	NA	B_Floodplain	447	N	0	-0.711211	2016	2015	1	2016	831:2016	1	491.9	2	1
831	1	1	0	2015-07-03	83C	CM	1	0	0	1	2015	831:2015	1	NA	NA	NA	NA	B_Floodplain	447	N	0	-0.711211	2016	2015	1	2016	831:2016	1	491.9	2	1
831	1	1	0	2015-07-20	85	DK	1	0	0	1	2015	831:2015	1	NA	NA	NA	NA	B_Floodplain	447	N	0	-0.711211	2016	2015	1	2016	831:2016	1	491.9	2	1
834	1	1	0	2015-06-07	84	RD	1	0	0	1	2015	834:2015	1	1	1	0	N	B_Floodplain	447	NA	NA	-0.179723	2016	2015	1	2016	834:2016	1	491.9	2	1
834	1	1	0	2015-07-04	85	JJ	1	0	0	1	2015	834:2015	1	1	1	0	N	B_Floodplain	447	NA	NA	-0.179723	2016	2015	1	2016	834:2016	1	491.9	2	1
840	1	1	1	2015-06-09	82B	KAO+JJ	1	1	0	1	2015	840:2015	1	0	0	0	N	B_Floodplain	447	NA	NA	-0.819425	2016	2015	1	2016	840:2016	1	491.9	2	1
840	1	1	0	2015-07-03	84	SV	0	0	0	1	2015	840:2015	1	0	0	0	N	B_Floodplain	447	NA	NA	-0.819425	2016	2015	1	2016	840:2016	1	491.9	2	1
840	1	1	0	2015-08-14	82A	JJ	1	1	0	1	2015	840:2015	1	0	0	0	N	B_Floodplain	447	NA	NA	-0.819425	2016	2015	1	2016	840:2016	1	491.9	2	1
841	1	1	1	2015-06-09		DK	2	2	0	1	2015	841:2015	1	3	1	0	N	A_House	447	NA	NA	1.65999	2016	2015	1	2016	841:2016	1	491.9	2	1
876	1	1	1	2015-07-06	28C	CM	1	0	1	1	2015	876:2015	1	2	1	1	Y	B_Floodplain	447	NA	NA	-0.450907	2016	2015	1	2016	876:2016	1	491.9	2	1
914	1	1	1	2016-05-14	3	RHL	2	0	0	1	2016	914:2016	1	2	1	0	N	B_Floodplain	540.9	D	1	-0.843655	2017	2016	1	2017	914:2017	1	550.05	2	1
973	1	1	1	2016-06-29	81	DJH	2	0	0	1	2016	973:2016	1	NA	NA	NA	NA	B_Floodplain	540.9	D	1	-0.556063	2017	2016	1	2017	973:2017	1	550.05	2	1
1011	1	1	1	2017-04-23	23B	PDS	1	0	1	1	2017	1011:2017	1	NA	NA	NA	NA	B_Floodplain	551.6	NA	NA	0.879427	2018	2017	1	2018	1011:2018	1	460.8	2	1
1014	1	1	1	2017-04-24	20B	RHL	1	0	0	1	2017	1014:2017	1	2	1	0	N	B_Floodplain	551.6	N	0	0.826495	2018	2017	1	2018	1014:2018	1	460.8	2	1
1101	1	1	1	2017-06-11	71A	ABDK	1	0	0	1	2017	1101:2017	1	NA	NA	NA	NA	C_Pan	551.6	NA	NA	-0.648869	2018	2017	1	2018	1101:2018	1	460.8	2	1
1116	1	1	1	2017-06-15	88A	ABDK	1	1	0	1	2017	1116:2017	1	1	1	0	N	C_Pan	551.6	NA	NA	-1.05644	2018	2017	1	2018	1116:2018	1	460.8	2	1
1141	1	1	1	2018-05-02	10	KS	1	1	0	1	2018	1141:2018	1	1	1	0	N	A_House	478.5	N	0	0.255106	2019	2018	1	2019	1141:2019	1	426.68	2	1
1141	1	1	0	2018-05-22	62	LL	0	0	0	1	2018	1141:2018	1	1	1	0	N	A_House	478.5	N	0	0.255106	2019	2018	1	2019	1141:2019	1	426.68	2	1
1141	1	1	0	2018-06-29	8A	SP	0	1	2	0	2018	1141:2018	1	1	1	0	N	A_House	478.5	N	0	0.255106	2019	2018	1	2019	1141:2019	1	426.68	2	1
1141	1	1	0	2018-08-05	10B	SP	1	0	0	1	2018	1141:2018	1	1	1	0	N	A_House	478.5	N	0	0.255106	2019	2018	1	2019	1141:2019	1	426.68	2	1
1174	1	1	1	2018-05-10	7A	KS	1	0	0	1	2018	1174:2018	1	NA	NA	NA	NA	B_Floodplain	478.5	N	0	0.465153	2019	2018	1	2019	1174:2019	1	426.68	2	1
1174	1	1	0	2018-07-18	7A	SP	1	0	0	1	2018	1174:2018	1	NA	NA	NA	NA	B_Floodplain	478.5	N	0	0.465153	2019	2018	1	2019	1174:2019	1	426.68	2	1
1175	1	1	1	2018-05-10	7A	KS	1	1	1	1	2018	1175:2018	1	1	1	0	N	B_Floodplain	478.5	N	0	0.471328	2019	2018	1	2019	1175:2019	1	426.68	2	1
1175	1	1	1	2018-05-10	7A	KS	1	1	1	1	2018	1175:2018	1	1	1	0	N	B_Floodplain	478.5	N	0	0.471328	2019	2018	1	2019	1175:2019	1	426.68	2	1
1175	1	1	0	2018-07-19	7A	SP	2	0	1	1	2018	1175:2018	1	1	1	0	N	B_Floodplain	478.5	N	0	0.471328	2019	2018	1	2019	1175:2019	1	426.68	2	1
1175	1	1	0	2018-07-19	7A	SP	2	0	1	1	2018	1175:2018	1	1	1	0	N	B_Floodplain	478.5	N	0	0.471328	2019	2018	1	2019	1175:2019	1	426.68	2	1
1176	1	1	0	2018-06-09	24	SP	0	0	0	1	2018	1176:2018	1	1	1	0	N	B_Floodplain	478.5	NA	NA	0.376054	2019	2018	1	2019	1176:2019	1	426.68	2	1
1187	1	1	1	2018-05-19	77B	KS	2	0	0	1	2018	1187:2018	1	NA	NA	NA	NA	C_Pan	478.5	N	0	0.533081	2019	2018	1	2019	1187:2019	1	426.68	2	1
1190	1	1	0	2018-05-19	3	SP	1	0	1	1	2018	1190:2018	1	NA	NA	NA	NA	B_Floodplain	478.5	N	0	0.328003	2019	2018	1	2019	1190:2019	1	426.68	2	1
1190	1	1	0	2018-06-03	2A	KS	0	0	0	1	2018	1190:2018	1	NA	NA	NA	NA	B_Floodplain	478.5	N	0	0.328003	2019	2018	1	2019	1190:2019	1	426.68	2	1
1190	1	1	0	2018-08-03	2A	SP	0	0	1	1	2018	1190:2018	1	NA	NA	NA	NA	B_Floodplain	478.5	N	0	0.328003	2019	2018	1	2019	1190:2019	1	426.68	2	1
1191	1	1	1	2018-05-19	3	JMW	0	0	0	1	2018	1191:2018	1	NA	NA	NA	NA	B_Floodplain	478.5	NA	NA	0.129573	2019	2018	1	2019	1191:2019	1	426.68	2	1
1193	1	1	1	2018-05-19	3	JMW	1	0	0	1	2018	1193:2018	1	NA	NA	NA	NA	B_Floodplain	478.5	N	0	-1.16736	2019	2018	1	2019	1193:2019	1	426.68	2	1
1193	1	1	0	2018-06-06	16A	SP	0	1	1	1	2018	1193:2018	1	NA	NA	NA	NA	B_Floodplain	478.5	N	0	-1.16736	2019	2018	1	2019	1193:2019	1	426.68	2	1
1193	1	1	0	2018-07-30	14B	SP	1	0	1	1	2018	1193:2018	1	NA	NA	NA	NA	B_Floodplain	478.5	N	0	-1.16736	2019	2018	1	2019	1193:2019	1	426.68	2	1
1209	1	1	1	2018-05-26	48	SP	0	0	0	1	2018	1209:2018	1	1	1	0	N	A_House	478.5	NA	NA	0.664175	2019	2018	1	2019	1209:2019	1	426.68	2	1
1216	1	1	1	2018-06-04	1A	KS	2	0	0	1	2018	1216:2018	1	1	1	1	Y	B_Floodplain	478.5	N	0	-0.0260468	2019	2018	1	2019	1216:2019	1	426.68	2	1
1217	1	1	1	2018-06-04	1B	LL	0	0	0	1	2018	1217:2018	1	1	1	0	N	B_Floodplain	478.5	D	1	0.0943427	2019	2018	1	2019	1217:2019	1	426.68	2	1
1217	1	1	1	2018-06-26	4B	LL	0	0	0	1	2018	1217:2018	1	1	1	0	N	B_Floodplain	478.5	D	1	0.0943427	2019	2018	1	2019	1217:2019	1	426.68	2	1
1217	1	1	0	2018-07-30	14B	SP	0	1	0	1	2018	1217:2018	1	1	1	0	N	B_Floodplain	478.5	D	1	0.0943427	2019	2018	1	2019	1217:2019	1	426.68	2	1
1218	1	1	1	2018-06-04	1A	LL	0	1	0	NA	2018	1218:2018	1	1	1	0	N	B_Floodplain	478.5	D	1	1.04599	2019	2018	1	2019	1218:2019	1	426.68	2	1
1218	1	1	0	2018-08-05	14B	SP	1	0	0	1	2018	1218:2018	1	1	1	0	N	B_Floodplain	478.5	D	1	1.04599	2019	2018	1	2019	1218:2019	1	426.68	2	1
1269	1	1	1	2018-06-19	83A	LL	0	0	0	1	2018	1269:2018	1	NA	NA	NA	NA	B_Floodplain	478.5	NA	NA	-0.763906	2019	2018	1	2019	1269:2019	1	426.68	2	1
1278	1	1	1	2018-06-20	3	KS	0	0	0	0	2018	1278:2018	1	NA	NA	NA	NA	B_Floodplain	478.5	NA	NA	0.766861	2019	2018	1	2019	1278:2019	1	426.68	2	1
1278	1	1	1	2018-06-20	88D	SP	1	1	0	1	2018	1278:2018	1	NA	NA	NA	NA	C_Pan	478.5	NA	NA	0.766861	2019	2018	1	2019	1278:2019	1	426.68	2	1
1278	1	1	0	2018-08-05	1A	SP	1	0	0	1	2018	1278:2018	1	NA	NA	NA	NA	B_Floodplain	478.5	NA	NA	0.766861	2019	2018	1	2019	1278:2019	1	426.68	2	1
1283	1	1	0	2018-06-21	80B	KS	1	0	0	1	2018	1283:2018	1	NA	NA	NA	NA	B_Floodplain	478.5	NA	NA	-0.177783	2019	2018	1	2019	1283:2019	1	426.68	2	1
577	1	1	0	2014-06-14	41		1	0	1	1	2014	577:2014	3	1	1	0	N	C_Pan	381	N	0	-0.821424	2014	2013	1	2015	577:2015	0	396.5	2	1
870	1	1	0	2016-06-23	80A	DJH	1	0	1	1	2016	870:2016	2	NA	NA	NA	NA	B_Floodplain	540.9	NA	NA	NA	2016	2015	1	2017	870:2017	0	550.05	2	1
870	1	1	1	2015-06-26	80	CM	2	0	0	1	2015	870:2015	1	NA	NA	NA	NA	B_Floodplain	447	NA	NA	NA	2016	2015	1	2016	870:2016	1	491.9	2	1
649	1	1	0	2015-06-12	70	SV	1	1	2	1	2015	649:2015	2	1	1	1	Y	C_Pan	447	N	0	-1.21761	2015	2013	4	2016	649:2016	0	491.9	3	1
649	1	1	0	2015-06-14	41	CM	1	1	0	1	2015	649:2015	2	1	1	1	Y	C_Pan	447	N	0	-1.21761	2015	2013	4	2016	649:2016	0	491.9	3	1
649	1	1	0	2015-06-23	88	JJ	1	1	0	1	2015	649:2015	2	1	1	1	Y	C_Pan	447	N	0	-1.21761	2015	2013	4	2016	649:2016	0	491.9	3	1
649	1	1	0	2015-06-23	88	JJ	1	1	2	NA	2015	649:2015	2	1	1	1	Y	C_Pan	447	N	0	-1.21761	2015	2013	4	2016	649:2016	0	491.9	3	1
649	1	1	0	2015-07-02	70	KAO+JJ	0	0	1	1	2015	649:2015	2	1	1	1	Y	C_Pan	447	N	0	-1.21761	2015	2013	4	2016	649:2016	0	491.9	3	1
649	1	1	0	2015-08-12	85	SV	1	0	0	NA	2015	649:2015	2	1	1	1	Y	B_Floodplain	447	N	0	-1.21761	2015	2013	4	2016	649:2016	0	491.9	3	1
649	1	1	0	2015-08-17	71	DK	0	0	0	1	2015	649:2015	2	1	1	1	Y	C_Pan	447	N	0	-1.21761	2015	2013	4	2016	649:2016	0	491.9	3	1
721	1	1	0	2015-06-07	84	KAO+JJ	2	0	1	1	2015	721:2015	1	NA	NA	NA	NA	B_Floodplain	447	N	0	-1.82465	2015	2013	4	2016	721:2016	0	491.9	3	1
775	1	1	0	2016-06-26	8A	PDS	0	2	0	1	2016	775:2016	2	4	1	0	N	A_House	540.9	N	0	0.0290014	2016	2014	4	2017	775:2017	0	550.05	3	1
830	1	1	0	2017-05-10	82A	RHL	1	0	1	1	2017	830:2017	2	0	0	0	N	B_Floodplain	551.6	N	0	-0.299171	2017	2015	2	2018	830:2018	0	460.8	3	1
944	1	1	0	2018-05-09	28B	JMW	1	1	0	1	2018	944:2018	2	0	0	0	N	B_Floodplain	478.5	N	0	-0.352455	2018	2016	4	2019	944:2019	0	426.68	3	1
944	1	1	0	2018-05-13	30A	JMW	0	0	0	1	2018	944:2018	2	0	0	0	N	B_Floodplain	478.5	N	0	-0.352455	2018	2016	4	2019	944:2019	0	426.68	3	1
944	1	1	0	2018-06-11	20D	LL	0	1	0	1	2018	944:2018	2	0	0	0	N	B_Floodplain	478.5	N	0	-0.352455	2018	2016	4	2019	944:2019	0	426.68	3	1
944	1	1	0	2018-07-26	7A	SP	1	0	1	1	2018	944:2018	2	0	0	0	N	B_Floodplain	478.5	N	0	-0.352455	2018	2016	4	2019	944:2019	0	426.68	3	1
951	1	1	0	2018-05-10	28B	LL	2	1	1	1	2018	951:2018	2	2	1	0	N	B_Floodplain	478.5	N	0	0.248137	2018	2016	4	2019	951:2019	0	426.68	3	1
671	1	1	0	2015-06-13	71	SV	2	0	0	1	2015	671:2015	1	NA	NA	NA	NA	C_Pan	447	N	0	0.379229	2015	2013	4	2016	671:2016	0	491.9	3	1
671	1	1	0	2015-06-28	71	SV	0	0	0	1	2015	671:2015	1	NA	NA	NA	NA	C_Pan	447	N	0	0.379229	2015	2013	4	2016	671:2016	0	491.9	3	1
830	1	1	0	2019-05-12	11	KS	1	0	1	1	2019	830:2019	4	0	0	NA	NA	B_Floodplain	453.8	NA	NA	NA	2017	2015	2	2020	830:2020	0	513.8	3	1
993	1	1	0	2019-05-13	10A	SR	0	0	0	1	2019	993:2019	2	2	1	1	Y	A_House	453.8	NA	NA	0.960413	2019	2017	4	2020	993:2020	0	513.8	3	1
993	1	1	0	2019-05-23	37A	CE	0	0	0	1	2019	993:2019	2	2	1	1	Y	A_House	453.8	NA	NA	0.960413	2019	2017	4	2020	993:2020	0	513.8	3	1
1030	1	1	0	2019-06-03	31A	SR	0	0	0	1	2019	1030:2019	2	1	1	1	Y	B_Floodplain	453.8	NA	NA	0.272308	2019	2017	4	2020	1030:2020	0	513.8	3	1
1030	1	1	0	2019-07-07	29A	KS	1	0	0	1	2019	1030:2019	2	1	1	1	Y	B_Floodplain	453.8	NA	NA	0.272308	2019	2017	4	2020	1030:2020	0	513.8	3	1
1050	1	1	0	2019-07-03	72	SR	0	0	1	1	2019	1050:2019	2	4	1	2	Y	C_Pan	453.8	D	1	0.492325	2019	2017	3	2020	1050:2020	0	513.8	3	1
1054	1	1	0	2019-07-02	77B	SR	0	0	0	1	2019	1054:2019	2	1	1	1	Y	C_Pan	453.8	N	0	0.0395883	2019	2017	3	2020	1054:2020	0	513.8	3	1
1091	1	1	0	2019-07-03	61C	KS	2	0	0	1	2019	1091:2019	1	NA	NA	NA	NA	C_Pan	453.8	NA	NA	0.884368	2019	2017	2	2020	1091:2020	0	513.8	3	1
1130	1	1	0	2019-06-21	84G	SR	0	0	0	1	2019	1130:2019	2	0	0	0	N	B_Floodplain	453.8	NA	NA	0.614773	2019	2017	2	2020	1130:2020	0	513.8	3	1
649	1	1	0	2014-05-27	70		1	0	0	0	2014	649:2014	1	1	1	0	N	C_Pan	381	N	0	-0.139732	2015	2013	4	2015	649:2015	1	396.5	3	1
649	1	1	0	2014-05-31	70B		0	1	0	1	2014	649:2014	1	1	1	0	N	C_Pan	381	N	0	-0.139732	2015	2013	4	2015	649:2015	1	396.5	3	1
649	1	1	0	2014-06-01	70A		1	1	0	1	2014	649:2014	1	1	1	0	N	C_Pan	381	N	0	-0.139732	2015	2013	4	2015	649:2015	1	396.5	3	1
649	1	1	0	2014-06-19	70B		1	0	2	1	2014	649:2014	1	1	1	0	N	C_Pan	381	N	0	-0.139732	2015	2013	4	2015	649:2015	1	396.5	3	1
775	1	1	0	2015-05-12	8D	KAO	0	2	0	1	2015	775:2015	1	4	1	0	N	A_House	447	N	0	-0.546536	2016	2014	4	2016	775:2016	1	491.9	3	1
775	1	1	0	2015-06-17	8D	SV	0	2	0	1	2015	775:2015	1	4	1	0	N	A_House	447	N	0	-0.546536	2016	2014	4	2016	775:2016	1	491.9	3	1
775	1	1	0	2015-07-30	8D	CM	0	1	0	0	2015	775:2015	1	4	1	0	N	A_House	447	N	0	-0.546536	2016	2014	4	2016	775:2016	1	491.9	3	1
830	1	1	0	2016-06-18	83B	RHL	1	1	1	1	2016	830:2016	1	0	0	0	N	B_Floodplain	540.9	N	0	0.241786	2017	2015	2	2017	830:2017	1	550.05	3	1
944	1	1	0	2017-04-26	45B	RHL	1	1	0	1	2017	944:2017	1	0	0	0	N	B_Floodplain	551.6	N	0	-0.688392	2018	2016	4	2018	944:2018	1	460.8	3	1
951	1	1	0	2017-05-03	34D	PDS	1	0	0	1	2017	951:2017	1	2	1	0	N	B_Floodplain	551.6	N	0	-0.216952	2018	2016	4	2018	951:2018	1	460.8	3	1
993	1	1	0	2018-05-04	63	LL	0	0	0	1	2018	993:2018	1	2	1	1	Y	A_House	478.5	N	0	0.323534	2019	2017	4	2019	993:2019	1	426.68	3	1
993	1	1	0	2018-05-07	10A	SP	0	0	0	1	2018	993:2018	1	2	1	1	Y	A_House	478.5	N	0	0.323534	2019	2017	4	2019	993:2019	1	426.68	3	1
1050	1	1	0	2018-05-19	77A	LL	1	0	0	1	2018	1050:2018	1	4	1	2	Y	C_Pan	478.5	N	0	-0.0511005	2019	2017	3	2019	1050:2019	1	426.68	3	1
1050	1	1	0	2018-07-11	77A	LL	0	0	0	1	2018	1050:2018	1	4	1	2	Y	C_Pan	478.5	N	0	-0.0511005	2019	2017	3	2019	1050:2019	1	426.68	3	1
1054	1	1	0	2018-05-19	77A	JMW	1	0	0	1	2018	1054:2018	1	1	1	0	N	C_Pan	478.5	N	0	-1.09367	2019	2017	3	2019	1054:2019	1	426.68	3	1
1054	1	1	0	2018-07-11	77A	LL	1	0	0	1	2018	1054:2018	1	1	1	0	N	C_Pan	478.5	N	0	-1.09367	2019	2017	3	2019	1054:2019	1	426.68	3	1
1030	1	1	0	2018-05-13	36A	KS	0	0	1	1	2018	1030:2018	1	1	1	0	N	B_Floodplain	478.5	N	0	-0.0260468	2019	2017	4	2019	1030:2019	1	426.68	3	1
1130	1	1	0	2018-06-19	83C	LL	1	0	0	1	2018	1130:2018	1	0	0	0	N	B_Floodplain	478.5	NA	NA	-0.0394554	2019	2017	2	2019	1130:2019	1	426.68	3	1
572	1	1	0	2014-06-03	1A		2	1	1	1	2014	572:2014	3	4	1	0	N	B_Floodplain	381	D	1	-0.654338	2014	2012	1	2015	572:2015	0	396.5	3	1
586	1	1	0	2014-06-01	2B		1	0	1	1	2014	586:2014	3	3	1	0	N	B_Floodplain	381	D	1	-0.442613	2014	2012	1	2015	586:2015	0	396.5	3	1
628	1	1	0	2015-06-12	77A	KAO+JJ	1	0	0	1	2015	628:2015	1	NA	NA	NA	NA	C_Pan	447	NA	NA	NA	2015	2013	1	2016	628:2016	0	491.9	3	1
632	1	1	0	2015-06-12	77B	KAO+JJ	2	0	0	1	2015	632:2015	3	2	1	0	N	C_Pan	447	D	1	0.0912836	2015	2013	1	2016	632:2016	0	491.9	3	1
632	1	1	0	2015-06-30	88	RD	1	0	0	1	2015	632:2015	3	2	1	0	N	C_Pan	447	D	1	0.0912836	2015	2013	1	2016	632:2016	0	491.9	3	1
667	1	1	0	2015-06-13	71	SV	2	0	0	1	2015	667:2015	3	4	1	2	Y	C_Pan	447	D	1	-1.65456	2015	2013	1	2016	667:2016	0	491.9	3	1
667	1	1	0	2015-06-14	70	RD	1	0	0	1	2015	667:2015	3	4	1	2	Y	C_Pan	447	D	1	-1.65456	2015	2013	1	2016	667:2016	0	491.9	3	1
710	1	1	0	2015-06-12	71	RD	1	1	1	1	2015	710:2015	3	0	0	0	N	C_Pan	447	D	1	0.772859	2015	2013	1	2016	710:2016	0	491.9	3	1
711	1	1	0	2015-05-15	2A	SV	1	1	1	1	2015	711:2015	2	0	0	0	N	B_Floodplain	447	NA	NA	1.95146	2015	2013	1	2016	711:2016	0	491.9	3	1
763	1	1	0	2016-05-20	7A	DJH	2	1	0	1	2016	763:2016	3	4	1	0	N	B_Floodplain	540.9	NA	NA	1.49484	2016	2014	1	2017	763:2017	0	550.05	3	1
791	1	1	0	2016-06-10	61B	RHL	2	0	0	1	2016	791:2016	3	1	1	0	N	C_Pan	540.9	NA	NA	0.296834	2016	2014	1	2017	791:2017	0	550.05	3	1
912	1	1	0	2018-05-19	4B	KS	0	0	1	1	2018	912:2018	3	1	1	1	Y	B_Floodplain	478.5	NA	NA	0.566253	2018	2016	1	2019	912:2019	0	426.68	3	1
913	1	1	0	2018-05-08	7A	KS	0	0	1	1	2018	913:2018	3	NA	NA	NA	NA	B_Floodplain	478.5	N	0	2.0365	2018	2016	1	2019	913:2019	0	426.68	3	1
913	1	1	0	2018-05-17	15A	KS	0	0	0	1	2018	913:2018	3	NA	NA	NA	NA	B_Floodplain	478.5	N	0	2.0365	2018	2016	1	2019	913:2019	0	426.68	3	1
913	1	1	0	2018-07-30	14B	SP	0	0	0	1	2018	913:2018	3	NA	NA	NA	NA	B_Floodplain	478.5	N	0	2.0365	2018	2016	1	2019	913:2019	0	426.68	3	1
934	1	1	0	2018-05-11	31A	JMW	0	0	0	1	2018	934:2018	3	NA	NA	NA	NA	B_Floodplain	478.5	NA	NA	0.093931	2018	2016	1	2019	934:2019	0	426.68	3	1
948	1	1	0	2018-05-18	35	KS	2	0	0	1	2018	948:2018	3	NA	NA	NA	NA	B_Floodplain	478.5	NA	NA	2.13884	2018	2016	1	2019	948:2019	0	426.68	3	1
1002	1	1	0	2019-05-12	3	SR	1	0	0	1	2019	1002:2019	3	4	1	4	Y	B_Floodplain	453.8	D	1	1.12444	2019	2017	1	2020	1002:2020	0	513.8	3	1
1002	1	1	0	2019-05-17	3	KS	0	0	0	1	2019	1002:2019	3	4	1	4	Y	B_Floodplain	453.8	D	1	1.12444	2019	2017	1	2020	1002:2020	0	513.8	3	1
1002	1	1	0	2019-05-31	45	SR	0	0	0	1	2019	1002:2019	3	4	1	4	Y	B_Floodplain	453.8	D	1	1.12444	2019	2017	1	2020	1002:2020	0	513.8	3	1
1002	1	1	0	2019-06-03	11	CE	0	0	0	1	2019	1002:2019	3	4	1	4	Y	B_Floodplain	453.8	D	1	1.12444	2019	2017	1	2020	1002:2020	0	513.8	3	1
1002	1	1	0	2019-06-23	7A	KS	1	0	0	1	2019	1002:2019	3	4	1	4	Y	B_Floodplain	453.8	D	1	1.12444	2019	2017	1	2020	1002:2020	0	513.8	3	1
1002	1	1	0	2019-07-07	14B	CE	0	0	0	1	2019	1002:2019	3	4	1	4	Y	B_Floodplain	453.8	D	1	1.12444	2019	2017	1	2020	1002:2020	0	513.8	3	1
1002	1	1	0	2019-07-22	15A	JR	0	0	0	1	2019	1002:2019	3	4	1	4	Y	B_Floodplain	453.8	D	1	1.12444	2019	2017	1	2020	1002:2020	0	513.8	3	1
1002	1	1	0	2019-08-03	15A	CE	0	0	0	1	2019	1002:2019	3	4	1	4	Y	B_Floodplain	453.8	D	1	1.12444	2019	2017	1	2020	1002:2020	0	513.8	3	1
1002	1	1	0	2019-08-17	7A	KS	0	0	1	0	2019	1002:2019	3	4	1	4	Y	B_Floodplain	453.8	D	1	1.12444	2019	2017	1	2020	1002:2020	0	513.8	3	1
1002	1	1	0	2019-09-01	15C	JR	0	0	0	1	2019	1002:2019	3	4	1	4	Y	B_Floodplain	453.8	D	1	1.12444	2019	2017	1	2020	1002:2020	0	513.8	3	1
1002	1	1	0	2019-09-30	15C	AC	1	0	0	1	2019	1002:2019	3	4	1	4	Y	B_Floodplain	453.8	D	1	1.12444	2019	2017	1	2020	1002:2020	0	513.8	3	1
1090	1	1	0	2019-07-02	71A	EW	1	0	1	1	2019	1090:2019	3	0	0	0	N	C_Pan	453.8	NA	NA	-2.00479	2019	2017	1	2020	1090:2020	0	513.8	3	1
1099	1	1	0	2019-07-02	77A	CE	2	0	0	1	2019	1099:2019	3	1	1	1	Y	C_Pan	453.8	NA	NA	0.813441	2019	2017	1	2020	1099:2020	0	513.8	3	1
1047	1	1	0	2019-06-07	83D	CE	2	1	1	1	2019	1047:2019	3	1	1	1	Y	B_Floodplain	453.8	D	1	1.2683	2019	2017	1	2020	1047:2020	0	513.8	3	1
1047	1	1	0	2019-06-30	84E	SR	0	0	0	1	2019	1047:2019	3	1	1	1	Y	B_Floodplain	453.8	D	1	1.2683	2019	2017	1	2020	1047:2020	0	513.8	3	1
711	1	1	0	2014-06-06	2A		1	1	2	1	2014	711:2014	1	0	0	0	N	B_Floodplain	381	N	0	-0.911144	2015	2013	1	2015	711:2015	1	396.5	3	1
711	1	1	0	2014-06-07	2A		0	2	1	0	2014	711:2014	1	0	0	0	N	B_Floodplain	381	N	0	-0.911144	2015	2013	1	2015	711:2015	1	396.5	3	1
711	1	1	0	2014-07-04	3		0	1	0	1	2014	711:2014	1	0	0	0	N	B_Floodplain	381	N	0	-0.911144	2015	2013	1	2015	711:2015	1	396.5	3	1
791	1	1	0	2015-06-30	72	RD	1	0	1	1	2015	791:2015	2	1	1	0	N	C_Pan	447	NA	NA	NA	2016	2014	1	2016	791:2016	1	491.9	3	1
791	1	1	0	2015-07-22	72	RD	1	0	2	1	2015	791:2015	2	1	1	0	N	C_Pan	447	NA	NA	NA	2016	2014	1	2016	791:2016	1	491.9	3	1
872	1	1	1	2015-06-30	88	SV	2	2	0	1	2015	872:2015	1	1	1	0	N	C_Pan	447	N	0	-1.05	2017	2015	1	2016	872:2016	1	491.9	3	1
872	1	1	0	2015-08-18	88	JJ	1	0	0	1	2015	872:2015	1	1	1	0	N	C_Pan	447	N	0	-1.05	2017	2015	1	2016	872:2016	1	491.9	3	1
912	1	1	1	2016-05-14	1	JMW	1	0	0	1	2016	912:2016	1	1	1	0	N	B_Floodplain	540.9	N	0	-0.279411	2018	2016	1	2017	912:2017	1	550.05	3	1
912	1	1	0	2017-04-15	2A	RHL	1	0	0	1	2017	912:2017	2	1	1	0	N	B_Floodplain	551.6	N	0	1.13738	2018	2016	1	2018	912:2018	1	460.8	3	1
913	1	1	1	2016-05-14	4B	DJH	2	0	0	0	2016	913:2016	1	NA	NA	NA	NA	B_Floodplain	540.9	N	0	-0.0115786	2018	2016	1	2017	913:2017	1	550.05	3	1
913	1	1	0	2017-04-19	16A	RHL	2	1	0	1	2017	913:2017	2	NA	NA	NA	NA	B_Floodplain	551.6	N	0	NA	2018	2016	1	2018	913:2018	1	460.8	3	1
934	1	1	1	2016-05-25	30B	PDS	1	0	0	1	2016	934:2016	1	NA	NA	NA	NA	B_Floodplain	540.9	NA	NA	0.0290014	2018	2016	1	2017	934:2017	1	550.05	3	1
948	1	1	1	2016-06-02	34B	DJH	1	0	0	1	2016	948:2016	1	NA	NA	NA	NA	B_Floodplain	540.9	NA	NA	0.0801683	2018	2016	1	2017	948:2017	1	550.05	3	1
1002	1	1	1	2017-04-17	2C	PDS	1	1	0	1	2017	1002:2017	1	4	1	0	N	B_Floodplain	551.6	D	1	1.34452	2019	2017	1	2018	1002:2018	1	460.8	3	1
1002	1	1	0	2018-05-10	7A	KS	0	0	0	1	2018	1002:2018	2	4	1	0	N	B_Floodplain	478.5	D	1	0.878017	2019	2017	1	2019	1002:2019	1	426.68	3	1
1002	1	1	0	2018-05-17	15A	SP	1	0	0	1	2018	1002:2018	2	4	1	0	N	B_Floodplain	478.5	D	1	0.878017	2019	2017	1	2019	1002:2019	1	426.68	3	1
1002	1	1	0	2018-06-06	16A	LL	0	0	0	1	2018	1002:2018	2	4	1	0	N	B_Floodplain	478.5	D	1	0.878017	2019	2017	1	2019	1002:2019	1	426.68	3	1
1002	1	1	0	2018-06-28	3	SP	0	0	0	1	2018	1002:2018	2	4	1	0	N	B_Floodplain	478.5	D	1	0.878017	2019	2017	1	2019	1002:2019	1	426.68	3	1
1047	1	1	1	2017-05-12	80A	JRLK	1	0	0	1	2017	1047:2017	1	1	1	0	N	B_Floodplain	551.6	D	1	1.32511	2019	2017	1	2018	1047:2018	1	460.8	3	1
1047	1	1	0	2018-06-19	83A	KS	1	0	1	1	2018	1047:2018	2	1	1	0	N	B_Floodplain	478.5	D	1	-1.58998	2019	2017	1	2019	1047:2019	1	426.68	3	1
1090	1	1	1	2017-06-09	71B	ABDK	1	1	0	1	2017	1090:2017	1	0	0	0	N	C_Pan	551.6	N	0	-1.27805	2019	2017	1	2018	1090:2018	1	460.8	3	1
1099	1	1	1	2017-06-11	71A	JRLK	0	1	0	1	2017	1099:2017	1	1	1	0	N	C_Pan	551.6	NA	NA	0.0914606	2019	2017	1	2018	1099:2018	1	460.8	3	1
1389	1	1	1	2019-05-31	29E	SR	0	0	0	1	2019	1389:2019	1	NA	NA	NA	NA	B_Floodplain	453.8	D	1	-0.0754487	2021	2019	1	2020	1389:2020	1	513.8	3	1
1395	1	1	1	2019-06-03	30B	JMW	0	0	0	1	2019	1395:2019	1	NA	NA	NA	NA	B_Floodplain	453.8	NA	NA	-0.515483	2021	2019	1	2020	1395:2020	1	513.8	3	1
1397	1	1	1	2019-06-03	34A	SR	1	0	1	1	2019	1397:2019	1	0	0	0	N	B_Floodplain	453.8	D	1	0.0371179	2021	2019	1	2020	1397:2020	1	513.8	3	1
1398	1	1	1	2019-06-04	40C	EW	1	1	0	1	2019	1398:2019	1	NA	NA	NA	NA	B_Floodplain	453.8	D	1	-0.332606	2021	2019	1	2020	1398:2020	1	513.8	3	1
1398	1	1	0	2019-06-27	40C	KS	1	0	0	1	2019	1398:2019	1	NA	NA	NA	NA	B_Floodplain	453.8	D	1	-0.332606	2021	2019	1	2020	1398:2020	1	513.8	3	1
1408	1	1	1	2019-06-04	33B	CE	1	0	0	1	2019	1408:2019	1	NA	NA	NA	NA	B_Floodplain	453.8	NA	NA	1.97051	2021	2019	1	2020	1408:2020	1	513.8	3	1
1410	1	1	1	2019-06-05	33B	EW	0	0	0	1	2019	1410:2019	1	NA	NA	NA	NA	B_Floodplain	453.8	NA	NA	-0.44085	2021	2019	1	2020	1410:2020	1	513.8	3	1
1424	1	1	1	2019-06-18	83A	SR	1	0	1	1	2019	1424:2019	1	NA	NA	NA	NA	B_Floodplain	453.8	NA	NA	-0.752262	2021	2019	1	2020	1424:2020	1	513.8	3	1
1447	1	1	1	2019-06-23	84E	CE	0	0	0	1	2019	1447:2019	1	NA	NA	NA	NA	B_Floodplain	453.8	D	1	0.632063	2021	2019	1	2020	1447:2020	1	513.8	3	1
1447	1	1	0	2019-09-04	84E	KS	1	0	0	1	2019	1447:2019	1	NA	NA	NA	NA	B_Floodplain	453.8	D	1	0.632063	2021	2019	1	2020	1447:2020	1	513.8	3	1
1493	1	1	1	2019-07-10	74	SR	1	2	0	1	2019	1493:2019	1	0	0	0	N	B_Floodplain	453.8	NA	NA	0.466565	2021	2019	1	2020	1493:2020	1	513.8	3	1
558	1	1	0	2015-05-12	12A	SV	1	0	0	1	2015	558:2015	3	2	1	0	N	A_House	447	D	1	0.633388	2015	2012	2	2016	558:2016	0	491.9	4	1
558	1	1	0	2015-06-15	44	RD	0	0	0	1	2015	558:2015	3	2	1	0	N	A_House	447	D	1	0.633388	2015	2012	2	2016	558:2016	0	491.9	4	1
558	1	1	0	2015-06-21	44	JJ	1	0	0	1	2015	558:2015	3	2	1	0	N	A_House	447	D	1	0.633388	2015	2012	2	2016	558:2016	0	491.9	4	1
560	1	1	0	2015-05-13	1A	SV	1	1	0	1	2015	560:2015	3	NA	NA	NA	NA	B_Floodplain	447	D	1	0.443336	2015	2012	2	2016	560:2016	0	491.9	4	1
560	1	1	0	2015-06-05	22	KAO	0	0	0	1	2015	560:2015	3	NA	NA	NA	NA	B_Floodplain	447	D	1	0.443336	2015	2012	2	2016	560:2016	0	491.9	4	1
560	1	1	0	2015-06-22	4B	SV	0	0	0	1	2015	560:2015	3	NA	NA	NA	NA	B_Floodplain	447	D	1	0.443336	2015	2012	2	2016	560:2016	0	491.9	4	1
560	1	1	0	2015-07-02	4A	CM	0	0	0	1	2015	560:2015	3	NA	NA	NA	NA	B_Floodplain	447	D	1	0.443336	2015	2012	2	2016	560:2016	0	491.9	4	1
610	1	1	0	2016-05-13	3	JMW	1	0	0	1	2016	610:2016	3	2	1	0	N	B_Floodplain	540.9	D	1	-0.648869	2016	2013	2	2017	610:2017	0	550.05	4	1
819	1	1	0	2018-05-26	49A	SP	0	0	0	1	2018	819:2018	3	NA	NA	NA	NA	B_Floodplain	478.5	NA	NA	0.326475	2018	2015	2	2019	819:2019	0	426.68	4	1
819	1	1	0	2018-06-10	23A	SP	1	0	0	1	2018	819:2018	3	NA	NA	NA	NA	B_Floodplain	478.5	NA	NA	0.326475	2018	2015	2	2019	819:2019	0	426.68	4	1
936	1	1	0	2019-06-20	83D	CE	0	0	0	1	2019	936:2019	3	NA	NA	NA	NA	B_Floodplain	453.8	D	1	-0.763201	2019	2016	2	2020	936:2020	0	513.8	4	1
967	1	1	0	2019-05-13	10A	SR	0	0	0	1	2019	967:2019	3	0	0	0	N	A_House	453.8	D	1	0.45104	2019	2016	4	2020	967:2020	0	513.8	4	1
967	1	1	0	2019-05-22	8D	CE	0	0	0	1	2019	967:2019	3	0	0	0	N	A_House	453.8	D	1	0.45104	2019	2016	4	2020	967:2020	0	513.8	4	1
969	1	1	0	2019-06-18	83A	SR	1	0	0	0	2019	969:2019	2	1	1	1	Y	B_Floodplain	453.8	N	0	0.609215	2019	2016	4	2020	969:2020	0	513.8	4	1
969	1	1	0	2019-06-30	84E	SR	0	0	0	1	2019	969:2019	2	1	1	1	Y	B_Floodplain	453.8	N	0	0.609215	2019	2016	4	2020	969:2020	0	513.8	4	1
969	1	1	0	2019-08-06	83D	SR	1	0	1	1	2019	969:2019	2	1	1	1	Y	B_Floodplain	453.8	N	0	0.609215	2019	2016	4	2020	969:2020	0	513.8	4	1
969	1	1	0	2019-09-04	83A	JR	0	0	0	1	2019	969:2019	2	1	1	1	Y	B_Floodplain	453.8	N	0	0.609215	2019	2016	4	2020	969:2020	0	513.8	4	1
969	1	1	0	2019-09-19	83A	AC	1	0	1	1	2019	969:2019	2	1	1	1	Y	B_Floodplain	453.8	N	0	0.609215	2019	2016	4	2020	969:2020	0	513.8	4	1
969	1	1	0	2019-10-02	83A	AC	1	0	1	1	2019	969:2019	2	1	1	1	Y	B_Floodplain	453.8	N	0	0.609215	2019	2016	4	2020	969:2020	0	513.8	4	1
558	1	1	0	2014-06-27	9		1	0	0	1	2014	558:2014	2	2	1	2	Y	A_House	381	N	0	1.43873	2015	2012	2	2015	558:2015	1	396.5	4	1
560	1	1	0	2014-05-24	23A		1	1	0	0	2014	560:2014	2	NA	NA	NA	NA	B_Floodplain	381	N	0	0.581339	2015	2012	2	2015	560:2015	1	396.5	4	1
560	1	1	0	2014-06-11	3		1	1	0	0	2014	560:2014	2	NA	NA	NA	NA	B_Floodplain	381	N	0	0.581339	2015	2012	2	2015	560:2015	1	396.5	4	1
560	1	1	0	2014-07-03	7		0	1	0	1	2014	560:2014	2	NA	NA	NA	NA	B_Floodplain	381	N	0	0.581339	2015	2012	2	2015	560:2015	1	396.5	4	1
610	1	1	0	2014-06-06	16		0	0	0	1	2014	610:2014	1	2	1	0	N	B_Floodplain	381	N	0	1.08515	2016	2013	2	2015	610:2015	1	396.5	4	1
610	1	1	0	2015-05-13	1A	SV	2	0	0	1	2015	610:2015	2	2	1	1	Y	B_Floodplain	447	D	1	-0.39974	2016	2013	2	2016	610:2016	1	491.9	4	1
610	1	1	0	2015-07-07	1A	CM	1	0	0	1	2015	610:2015	2	2	1	1	Y	B_Floodplain	447	D	1	-0.39974	2016	2013	2	2016	610:2016	1	491.9	4	1
819	1	1	0	2016-05-23	25A	RHL	1	0	0	1	2016	819:2016	1	NA	NA	NA	NA	B_Floodplain	540.9	NA	NA	-3.39776	2018	2015	2	2017	819:2017	1	550.05	4	1
936	1	1	0	2017-05-13	84A	ABDK	0	0	1	1	2017	936:2017	1	NA	NA	NA	NA	B_Floodplain	551.6	D	1	-0.711328	2019	2016	2	2018	936:2018	1	460.8	4	1
936	1	1	0	2018-06-21	74	LL	0	0	0	1	2018	936:2018	2	NA	NA	NA	NA	B_Floodplain	478.5	D	1	0.178267	2019	2016	2	2019	936:2019	1	426.68	4	1
967	1	1	0	2017-04-14	44	RHL	1	0	0	0	2017	967:2017	1	0	0	0	N	A_House	551.6	N	0	0.586897	2019	2016	4	2018	967:2018	1	460.8	4	1
967	1	1	0	2018-05-02	10A	KS	0	0	1	1	2018	967:2018	2	0	0	0	N	A_House	478.5	D	1	0.941447	2019	2016	4	2019	967:2019	1	426.68	4	1
967	1	1	0	2018-05-22	37	LL	0	0	0	1	2018	967:2018	2	0	0	0	N	A_House	478.5	D	1	0.941447	2019	2016	4	2019	967:2019	1	426.68	4	1
967	1	1	0	2018-08-16	37	LL	0	0	0	1	2018	967:2018	2	0	0	0	N	A_House	478.5	D	1	0.941447	2019	2016	4	2019	967:2019	1	426.68	4	1
969	1	1	0	2018-06-20	82B	KS	0	0	0	1	2018	969:2018	1	1	1	0	N	B_Floodplain	478.5	N	0	0.202792	2019	2016	4	2019	969:2019	1	426.68	4	1
969	1	1	0	2018-07-19	83A	KS	1	0	0	1	2018	969:2018	1	1	1	0	N	B_Floodplain	478.5	N	0	0.202792	2019	2016	4	2019	969:2019	1	426.68	4	1
969	1	1	0	2018-08-03	83C	SP	0	0	0	1	2018	969:2018	1	1	1	0	N	B_Floodplain	478.5	N	0	0.202792	2019	2016	4	2019	969:2019	1	426.68	4	1
447	1	1	0	2014-06-03	44		0	2	0	1	2014	447:2014	4	0	0	0	N	A_House	381	NA	NA	-0.31992	2014	2011	1	2015	447:2015	0	396.5	4	1
447	1	1	0	2014-06-11	44		0	1	2	0	2014	447:2014	4	0	0	0	N	A_House	381	NA	NA	-0.31992	2014	2011	1	2015	447:2015	0	396.5	4	1
447	1	1	0	2014-06-11	44		1	1	2	0	2014	447:2014	4	0	0	0	N	A_House	381	NA	NA	-0.31992	2014	2011	1	2015	447:2015	0	396.5	4	1
654	1	1	0	2016-05-19	2B	PDS	1	0	0	1	2016	654:2016	4	NA	NA	NA	NA	B_Floodplain	540.9	D	1	0.118279	2016	2013	1	2017	654:2017	0	550.05	4	1
654	1	1	0	2016-05-19	2B	PDS	1	0	0	1	2016	654:2016	4	NA	NA	NA	NA	B_Floodplain	540.9	D	1	0.118279	2016	2013	1	2017	654:2017	0	550.05	4	1
654	1	1	0	2016-06-22	83B	DJH	0	0	0	1	2016	654:2016	4	NA	NA	NA	NA	B_Floodplain	540.9	D	1	0.118279	2016	2013	1	2017	654:2017	0	550.05	4	1
654	1	1	0	2016-06-22	83B	DJH	0	0	0	1	2016	654:2016	4	NA	NA	NA	NA	B_Floodplain	540.9	D	1	0.118279	2016	2013	1	2017	654:2017	0	550.05	4	1
656	1	1	0	2016-05-14	3	DJH	1	1	2	1	2016	656:2016	4	2	1	0	N	B_Floodplain	540.9	D	1	-0.108266	2016	2013	1	2017	656:2017	0	550.05	4	1
659	1	1	0	2016-06-18	83A	DJH	1	0	0	1	2016	659:2016	4	2	1	0	N	B_Floodplain	540.9	D	1	0.581956	2016	2013	1	2017	659:2017	0	550.05	4	1
704	1	1	0	2016-06-05	40B	DJH	1	1	0	1	2016	704:2016	4	6	1	2	Y	B_Floodplain	540.9	NA	NA	0.280955	2016	2013	1	2017	704:2017	0	550.05	4	1
723	1	1	0	2016-05-23	25	PDS	1	0	1	1	2016	723:2016	4	3	1	0	N	B_Floodplain	540.9	D	1	-0.536302	2016	2013	1	2017	723:2017	0	550.05	4	1
753	1	1	0	2017-04-15	1A	RHL	1	0	0	1	2017	753:2017	4	3	1	0	N	B_Floodplain	551.6	D	1	1.38739	2017	2014	1	2018	753:2018	0	460.8	4	1
753	1	1	0	2017-05-22	7A	JRLK	0	0	1	0	2017	753:2017	4	3	1	0	N	B_Floodplain	551.6	D	1	1.38739	2017	2014	1	2018	753:2018	0	460.8	4	1
810	1	1	0	2018-06-03	2A	KS	0	0	1	1	2018	810:2018	4	5	1	4	Y	B_Floodplain	478.5	N	0	0.798797	2018	2015	1	2019	810:2019	0	426.68	4	1
810	1	1	0	2018-06-04	1A	LL	0	0	1	0	2018	810:2018	4	5	1	4	Y	B_Floodplain	478.5	N	0	0.798797	2018	2015	1	2019	810:2019	0	426.68	4	1
811	1	1	0	2018-05-21	11	KS	0	0	0	1	2018	811:2018	4	NA	NA	NA	NA	B_Floodplain	478.5	NA	NA	0.497736	2018	2015	1	2019	811:2019	0	426.68	4	1
811	1	1	0	2018-08-05	14B	SP	1	0	0	1	2018	811:2018	4	NA	NA	NA	NA	B_Floodplain	478.5	NA	NA	0.497736	2018	2015	1	2019	811:2019	0	426.68	4	1
822	1	1	0	2018-06-09	23C	LL	0	0	0	1	2018	822:2018	4	0	0	0	N	B_Floodplain	478.5	NA	NA	-0.0320443	2018	2015	1	2019	822:2019	0	426.68	4	1
832	1	1	0	2018-06-19	83C	KS	0	0	0	1	2018	832:2018	4	1	1	0	N	B_Floodplain	478.5	D	1	-0.167373	2018	2015	1	2019	832:2019	0	426.68	4	1
832	1	1	0	2018-07-19	83A	SP	1	0	1	1	2018	832:2018	4	1	1	0	N	B_Floodplain	478.5	D	1	-0.167373	2018	2015	1	2019	832:2019	0	426.68	4	1
904	1	1	0	2019-05-10	10A	EW	0	0	0	0	2019	904:2019	4	3	1	0	N	A_House	453.8	D	1	0.4914	2019	2016	1	2020	904:2020	0	513.8	4	1
904	1	1	0	2019-05-14	58	CE	0	0	0	1	2019	904:2019	4	3	1	0	N	A_House	453.8	D	1	0.4914	2019	2016	1	2020	904:2020	0	513.8	4	1
904	1	1	0	2019-05-26	12A	EW	0	0	0	1	2019	904:2019	4	3	1	0	N	A_House	453.8	D	1	0.4914	2019	2016	1	2020	904:2020	0	513.8	4	1
904	1	1	0	2019-06-04	40B	SR	0	0	0	1	2019	904:2019	4	3	1	0	N	B_Floodplain	453.8	D	1	0.4914	2019	2016	1	2020	904:2020	0	513.8	4	1
952	1	1	0	2019-05-14	10A	SR	0	0	1	1	2019	952:2019	4	10	1	4	Y	A_House	453.8	D	1	1.59859	2019	2016	1	2020	952:2020	0	513.8	4	1
955	1	1	0	2019-07-18	9D	CE	2	0	0	1	2019	955:2019	4	6	1	2	Y	A_House	453.8	D	1	2.13954	2019	2016	1	2020	955:2020	0	513.8	4	1
654	1	1	0	2015-06-07	81	RD	2	0	0	1	2015	654:2015	3	NA	NA	NA	NA	B_Floodplain	447	D	1	-0.845008	2016	2013	1	2016	654:2016	1	491.9	4	1
654	1	1	0	2015-06-07	81	RD	2	0	0	1	2015	654:2015	3	NA	NA	NA	NA	B_Floodplain	447	D	1	-0.845008	2016	2013	1	2016	654:2016	1	491.9	4	1
654	1	1	0	2015-06-10	82A	SV	0	0	0	1	2015	654:2015	3	NA	NA	NA	NA	B_Floodplain	447	D	1	-0.845008	2016	2013	1	2016	654:2016	1	491.9	4	1
654	1	1	0	2015-06-10	82A	SV	0	0	0	1	2015	654:2015	3	NA	NA	NA	NA	B_Floodplain	447	D	1	-0.845008	2016	2013	1	2016	654:2016	1	491.9	4	1
656	1	1	0	2014-06-17	13		2	2	2	1	2014	656:2014	2	2	1	1	Y	B_Floodplain	381	NA	NA	-1.43331	2016	2013	1	2015	656:2015	1	396.5	4	1
656	1	1	0	2015-06-07	84	KAO+JJ	2	0	1	1	2015	656:2015	3	2	1	0	N	B_Floodplain	447	NA	NA	-0.405386	2016	2013	1	2016	656:2016	1	491.9	4	1
656	1	1	0	2015-07-04	82C	JJ	0	0	1	1	2015	656:2015	3	2	1	0	N	B_Floodplain	447	NA	NA	-0.405386	2016	2013	1	2016	656:2016	1	491.9	4	1
656	1	1	0	2015-07-07	1A	CM	1	0	2	1	2015	656:2015	3	2	1	0	N	B_Floodplain	447	NA	NA	-0.405386	2016	2013	1	2016	656:2016	1	491.9	4	1
656	1	1	0	2015-08-12		JJ	1	0	1	1	2015	656:2015	3	2	1	0	N	A_House	447	NA	NA	-0.405386	2016	2013	1	2016	656:2016	1	491.9	4	1
659	1	1	0	2015-06-07	85	CM	1	1	1	1	2015	659:2015	3	2	1	1	Y	B_Floodplain	447	D	1	0.0302612	2016	2013	1	2016	659:2016	1	491.9	4	1
659	1	1	0	2015-07-03	84	SV	0	0	0	1	2015	659:2015	3	2	1	1	Y	B_Floodplain	447	D	1	0.0302612	2016	2013	1	2016	659:2016	1	491.9	4	1
659	1	1	0	2015-07-15	80	JJ	1	0	0	1	2015	659:2015	3	2	1	1	Y	B_Floodplain	447	D	1	0.0302612	2016	2013	1	2016	659:2016	1	491.9	4	1
704	1	1	0	2015-07-07	28C	DK	2	1	1	1	2015	704:2015	3	6	1	0	N	B_Floodplain	447	NA	NA	-0.119205	2016	2013	1	2016	704:2016	1	491.9	4	1
723	1	1	0	2015-05-19	25B	KAO	1	0	0	1	2015	723:2015	3	3	1	1	Y	B_Floodplain	447	D	1	-0.65328	2016	2013	1	2016	723:2016	1	491.9	4	1
753	1	1	0	2014-07-03	15B		1	0	0	1	2014	753:2014	1	3	1	0	N	B_Floodplain	381	D	1	-0.0501603	2017	2014	1	2015	753:2015	1	396.5	4	1
753	1	1	0	2014-07-03	15B		1	1	0	1	2014	753:2014	1	3	1	0	N	B_Floodplain	381	D	1	-0.0501603	2017	2014	1	2015	753:2015	1	396.5	4	1
753	1	1	0	2015-05-13	1B	KAO	0	0	1	1	2015	753:2015	2	3	1	0	N	B_Floodplain	447	D	1	-0.573292	2017	2014	1	2016	753:2016	1	491.9	4	1
753	1	1	0	2015-06-05	2C	SV	0	0	0	1	2015	753:2015	2	3	1	0	N	B_Floodplain	447	D	1	-0.573292	2017	2014	1	2016	753:2016	1	491.9	4	1
753	1	1	0	2015-06-21	15A	SV	1	1	0	1	2015	753:2015	2	3	1	0	N	B_Floodplain	447	D	1	-0.573292	2017	2014	1	2016	753:2016	1	491.9	4	1
753	1	1	0	2015-08-13	16A	SV	1	0	0	NA	2015	753:2015	2	3	1	0	N	B_Floodplain	447	D	1	-0.573292	2017	2014	1	2016	753:2016	1	491.9	4	1
753	1	1	0	2016-05-12	3	RHL	1	0	0	1	2016	753:2016	3	3	1	2	Y	B_Floodplain	540.9	D	NA	0.241786	2017	2014	1	2017	753:2017	1	550.05	4	1
810	1	1	0	2015-05-13	2B	JMW	1	0	1	1	2015	810:2015	1	5	1	0	N	B_Floodplain	447	N	0	-0.870891	2018	2015	1	2016	810:2016	1	491.9	4	1
810	1	1	0	2015-06-05	2C	KAO	1	0	1	1	2015	810:2015	1	5	1	0	N	B_Floodplain	447	N	0	-0.870891	2018	2015	1	2016	810:2016	1	491.9	4	1
810	1	1	0	2015-06-19	2C	DK	0	0	0	1	2015	810:2015	1	5	1	0	N	B_Floodplain	447	N	0	-0.870891	2018	2015	1	2016	810:2016	1	491.9	4	1
810	1	1	0	2015-06-20	2C	CM	0	0	0	1	2015	810:2015	1	5	1	0	N	B_Floodplain	447	N	0	-0.870891	2018	2015	1	2016	810:2016	1	491.9	4	1
810	1	1	0	2015-06-30	2B	KAO+JJ	0	0	0	1	2015	810:2015	1	5	1	0	N	B_Floodplain	447	N	0	-0.870891	2018	2015	1	2016	810:2016	1	491.9	4	1
810	1	1	0	2015-08-11	2C	CM	0	0	0	1	2015	810:2015	1	5	1	0	N	B_Floodplain	447	N	0	-0.870891	2018	2015	1	2016	810:2016	1	491.9	4	1
810	1	1	0	2015-08-12	2B	CM	0	0	1	NA	2015	810:2015	1	5	1	0	N	B_Floodplain	447	N	0	-0.870891	2018	2015	1	2016	810:2016	1	491.9	4	1
810	1	1	0	2016-05-12	1A	RHL	1	0	0	1	2016	810:2016	2	5	1	1	Y	B_Floodplain	540.9	N	0	-0.256297	2018	2015	1	2017	810:2017	1	550.05	4	1
810	1	1	0	2016-05-20	2C	JMW	0	0	0	1	2016	810:2016	2	5	1	1	Y	B_Floodplain	540.9	N	0	-0.256297	2018	2015	1	2017	810:2017	1	550.05	4	1
810	1	1	0	2017-04-16	2A	PDS	1	0	2	0	2017	810:2017	3	5	1	0	N	B_Floodplain	551.6	N	0	-0.212011	2018	2015	1	2018	810:2018	1	460.8	4	1
811	1	1	1	2015-05-14	15A	SV	2	2	0	1	2015	811:2015	1	NA	NA	NA	NA	B_Floodplain	447	N	0	-0.161551	2018	2015	1	2016	811:2016	1	491.9	4	1
811	1	1	0	2015-06-21	15C	SV	0	1	0	1	2015	811:2015	1	NA	NA	NA	NA	B_Floodplain	447	N	0	-0.161551	2018	2015	1	2016	811:2016	1	491.9	4	1
811	1	1	0	2015-07-01	15A	SV	1	0	0	1	2015	811:2015	1	NA	NA	NA	NA	B_Floodplain	447	N	0	-0.161551	2018	2015	1	2016	811:2016	1	491.9	4	1
811	1	1	0	2015-08-16	15A	DK	1	1	0	1	2015	811:2015	1	NA	NA	NA	NA	B_Floodplain	447	N	0	-0.161551	2018	2015	1	2016	811:2016	1	491.9	4	1
811	1	1	0	2016-05-12	1A	JMW	0	0	0	1	2016	811:2016	2	NA	NA	NA	NA	B_Floodplain	540.9	NA	NA	-0.409532	2018	2015	1	2017	811:2017	1	550.05	4	1
811	1	1	0	2016-05-20	23A	JMW	0	0	0	1	2016	811:2016	2	NA	NA	NA	NA	B_Floodplain	540.9	NA	NA	-0.409532	2018	2015	1	2017	811:2017	1	550.05	4	1
811	1	1	0	2017-04-15	1A	PDS	1	0	0	1	2017	811:2017	3	NA	NA	NA	NA	B_Floodplain	551.6	NA	NA	0.379053	2018	2015	1	2018	811:2018	1	460.8	4	1
811	1	1	0	2017-05-22	7A	JRLK	0	0	0	1	2017	811:2017	3	NA	NA	NA	NA	B_Floodplain	551.6	NA	NA	0.379053	2018	2015	1	2018	811:2018	1	460.8	4	1
822	1	1	1	2015-05-19	23B	JMW	1	1	0	1	2015	822:2015	1	0	0	0	N	B_Floodplain	447	N	0	-0.540598	2018	2015	1	2016	822:2016	1	491.9	4	1
822	1	1	0	2015-06-19	28B	JJ	0	0	0	1	2015	822:2015	1	0	0	0	N	B_Floodplain	447	N	0	-0.540598	2018	2015	1	2016	822:2016	1	491.9	4	1
822	1	1	0	2015-07-05	7B	SV	0	1	0	1	2015	822:2015	1	0	0	0	N	B_Floodplain	447	N	0	-0.540598	2018	2015	1	2016	822:2016	1	491.9	4	1
822	1	1	0	2015-07-10	28C	KAO+JJ	1	1	0	1	2015	822:2015	1	0	0	0	N	B_Floodplain	447	N	0	-0.540598	2018	2015	1	2016	822:2016	1	491.9	4	1
822	1	1	0	2015-08-06	25	SV	1	0	0	1	2015	822:2015	1	0	0	0	N	B_Floodplain	447	N	0	-0.540598	2018	2015	1	2016	822:2016	1	491.9	4	1
832	1	1	1	2015-06-07	81	CM	2	1	0	1	2015	832:2015	1	1	1	0	N	B_Floodplain	447	D	1	-1.10768	2018	2015	1	2016	832:2016	1	491.9	4	1
832	1	1	0	2015-06-10	81	KAO+JJ	1	0	0	1	2015	832:2015	1	1	1	0	N	B_Floodplain	447	D	1	-1.10768	2018	2015	1	2016	832:2016	1	491.9	4	1
832	1	1	0	2015-07-05	82B	CM	1	0	0	1	2015	832:2015	1	1	1	0	N	B_Floodplain	447	D	1	-1.10768	2018	2015	1	2016	832:2016	1	491.9	4	1
832	1	1	0	2015-07-11	81	RD	0	0	0	1	2015	832:2015	1	1	1	0	N	B_Floodplain	447	D	1	-1.10768	2018	2015	1	2016	832:2016	1	491.9	4	1
832	1	1	0	2015-07-18	82B	JJ	1	0	0	1	2015	832:2015	1	1	1	0	N	B_Floodplain	447	D	1	-1.10768	2018	2015	1	2016	832:2016	1	491.9	4	1
832	1	1	0	2015-08-12	81	JJ	1	0	0	1	2015	832:2015	1	1	1	0	N	B_Floodplain	447	D	1	-1.10768	2018	2015	1	2016	832:2016	1	491.9	4	1
832	1	1	0	2016-06-18	83B	DJH	1	0	0	1	2016	832:2016	2	1	1	0	N	B_Floodplain	540.9	D	1	0.508558	2018	2015	1	2017	832:2017	1	550.05	4	1
832	1	1	0	2017-05-11	82B	JRLK	0	0	0	1	2017	832:2017	3	1	1	1	Y	B_Floodplain	551.6	D	1	0.551609	2018	2015	1	2018	832:2018	1	460.8	4	1
904	1	1	1	2016-05-10	8A	DJH	1	0	0	1	2016	904:2016	1	3	1	0	N	A_House	540.9	D	1	0.804619	2019	2016	1	2017	904:2017	1	550.05	4	1
904	1	1	0	2018-05-04	8E	SP	1	1	1	0	2018	904:2018	3	3	1	3	Y	A_House	478.5	D	1	1.04775	2019	2016	1	2019	904:2019	1	426.68	4	1
904	1	1	0	2018-06-26	37	SP	0	0	0	1	2018	904:2018	3	3	1	3	Y	A_House	478.5	D	1	1.04775	2019	2016	1	2019	904:2019	1	426.68	4	1
952	1	1	1	2016-06-03	34B	PDS	1	0	0	1	2016	952:2016	1	10	1	0	N	B_Floodplain	540.9	D	1	0.839201	2019	2016	1	2017	952:2017	1	550.05	4	1
952	1	1	0	2017-04-24	27B	PDS	1	0	2	1	2017	952:2017	2	10	1	1	Y	B_Floodplain	551.6	D	1	NA	2019	2016	1	2018	952:2018	1	460.8	4	1
952	1	1	0	2018-05-22	37	KS	1	0	0	1	2018	952:2018	3	10	1	5	Y	A_House	478.5	D	1	0.933419	2019	2016	1	2019	952:2019	1	426.68	4	1
955	1	1	1	2016-06-07	8A	RHL	0	0	0	1	2016	955:2016	1	6	1	2	Y	A_House	540.9	D	1	0.987056	2019	2016	1	2017	955:2017	1	550.05	4	1
955	1	1	0	2018-06-10	37	KS	0	0	0	0	2018	955:2018	3	6	1	2	Y	A_House	478.5	D	1	1.86712	2019	2016	1	2019	955:2019	1	426.68	4	1
1166	1	1	1	2018-05-08	6	JMW	1	0	0	1	2018	1166:2018	1	1	1	0	N	B_Floodplain	478.5	N	0	0.355763	2021	2018	1	2019	1166:2019	1	426.68	4	1
1171	1	1	1	2018-05-09	29D	KS	2	0	0	1	2018	1171:2018	1	NA	NA	NA	NA	B_Floodplain	478.5	NA	NA	-0.187664	2021	2018	1	2019	1171:2019	1	426.68	4	1
1171	1	1	1	2018-05-09	28C	LL	1	0	0	1	2018	1171:2018	1	NA	NA	NA	NA	B_Floodplain	478.5	NA	NA	-0.187664	2021	2018	1	2019	1171:2019	1	426.68	4	1
1183	1	1	1	2018-05-17	15A	LL	0	0	0	1	2018	1183:2018	1	NA	NA	NA	NA	B_Floodplain	478.5	D	1	0.743042	2021	2018	1	2019	1183:2019	1	426.68	4	1
1183	1	1	0	2018-06-03	2B	KS	0	0	0	1	2018	1183:2018	1	NA	NA	NA	NA	B_Floodplain	478.5	D	1	0.743042	2021	2018	1	2019	1183:2019	1	426.68	4	1
1232	1	1	1	2018-06-09	23A	LL	1	0	1	1	2018	1232:2018	1	1	1	0	N	B_Floodplain	478.5	D	1	-0.128732	2021	2018	1	2019	1232:2019	1	426.68	4	1
1255	1	1	1	2018-06-15	72	LL	0	0	0	1	2018	1255:2018	1	NA	NA	NA	NA	C_Pan	478.5	N	0	0.0522915	2021	2018	1	2019	1255:2019	1	426.68	4	1
1156	1	1	0	2019-06-30	44	EW	1	0	1	1	2019	1156:2019	1	1	1	1	Y	A_House	453.8	N	0	-0.0491585	2021	2018	2	2020	1156:2020	1	513.8	4	1
1166	1	1	0	2019-05-31	28C	JMW	0	0	0	1	2019	1166:2019	2	1	1	1	Y	B_Floodplain	453.8	NA	NA	-0.683097	2021	2018	1	2020	1166:2020	1	513.8	4	1
1226	1	1	0	2019-06-26	14B	KS	1	0	0	1	2019	1226:2019	1	1	1	1	Y	B_Floodplain	453.8	N	0	0.386745	2021	2018	4	2020	1226:2020	1	513.8	4	1
1226	1	1	0	2019-07-07	14B	CE	0	0	0	1	2019	1226:2019	1	1	1	1	Y	B_Floodplain	453.8	N	0	0.386745	2021	2018	4	2020	1226:2020	1	513.8	4	1
1226	1	1	0	2019-07-21	14B	JR	0	0	0	0	2019	1226:2019	1	1	1	1	Y	B_Floodplain	453.8	N	0	0.386745	2021	2018	4	2020	1226:2020	1	513.8	4	1
1226	1	1	0	2019-08-18	14B	KS	1	0	0	1	2019	1226:2019	1	1	1	1	Y	B_Floodplain	453.8	N	0	0.386745	2021	2018	4	2020	1226:2020	1	513.8	4	1
1226	1	1	0	2019-09-01	14B	AC	1	0	1	1	2019	1226:2019	1	1	1	1	Y	B_Floodplain	453.8	N	0	0.386745	2021	2018	4	2020	1226:2020	1	513.8	4	1
1226	1	1	0	2019-09-17	11	AC	1	0	0	1	2019	1226:2019	1	1	1	1	Y	B_Floodplain	453.8	N	0	0.386745	2021	2018	4	2020	1226:2020	1	513.8	4	1
1226	1	1	0	2019-09-30	14B	AC	1	0	0	1	2019	1226:2019	1	1	1	1	Y	B_Floodplain	453.8	N	0	0.386745	2021	2018	4	2020	1226:2020	1	513.8	4	1
1234	1	1	0	2019-05-25	23A	SR	0	0	0	1	2019	1234:2019	1	NA	NA	NA	NA	B_Floodplain	453.8	N	0	0.646531	2021	2018	4	2020	1234:2020	1	513.8	4	1
1255	1	1	0	2019-07-02	77A	SR	0	0	0	1	2019	1255:2019	2	NA	NA	NA	NA	C_Pan	453.8	N	0	0.458097	2021	2018	1	2020	1255:2020	1	513.8	4	1
1297	1	1	0	2019-05-09	37	EW	1	2	1	0	2019	1297:2019	1	NA	NA	NA	NA	A_House	453.8	N	0	-0.541655	2021	2018	4	2020	1297:2020	1	513.8	4	1
1297	1	1	0	2019-05-23	37A	JMW	1	2	1	1	2019	1297:2019	1	NA	NA	NA	NA	A_House	453.8	N	0	-0.541655	2021	2018	4	2020	1297:2020	1	513.8	4	1
1297	1	1	0	2019-07-05	8C	SR	0	2	1	NA	2019	1297:2019	1	NA	NA	NA	NA	A_House	453.8	N	0	-0.541655	2021	2018	4	2020	1297:2020	1	513.8	4	1
706	1	1	0	2017-05-13	74	JRLK	0	2	0	1	2017	706:2017	4	NA	NA	NA	NA	B_Floodplain	551.6	D	1	0.85508	2017	2013	4	2018	706:2018	0	460.8	5	1
714	1	1	0	2017-05-15	77C	ABDK	0	0	1	1	2017	714:2017	4	3	1	2	Y	C_Pan	551.6	D	1	-0.397975	2017	2013	4	2018	714:2018	0	460.8	5	1
752	1	1	0	2018-05-09	28A	LL	0	1	0	0	2018	752:2018	4	3	1	0	N	B_Floodplain	478.5	NA	NA	-1.19335	2018	2014	2	2019	752:2019	0	426.68	5	1
814	1	1	0	2019-05-19	24	CE	0	1	0	1	2019	814:2019	5	0	0	0	N	B_Floodplain	453.8	D	1	1.23421	2019	2015	2	2020	814:2020	0	513.8	5	1
814	1	1	0	2019-06-30	49A	CE	0	0	1	1	2019	814:2019	5	0	0	0	N	B_Floodplain	453.8	D	1	1.23421	2019	2015	2	2020	814:2020	0	513.8	5	1
814	1	1	0	2019-07-16	49A	SR	0	0	0	1	2019	814:2019	5	0	0	0	N	B_Floodplain	453.8	D	1	1.23421	2019	2015	2	2020	814:2020	0	513.8	5	1
814	1	1	0	2019-09-29	19	AC	0	1	1	1	2019	814:2019	5	0	0	0	N	B_Floodplain	453.8	D	1	1.23421	2019	2015	2	2020	814:2020	0	513.8	5	1
844	1	1	0	2019-06-18	82B	KS	1	0	0	1	2019	844:2019	3	1	1	0	N	B_Floodplain	453.8	NA	NA	-0.270412	2019	2015	4	2020	844:2020	0	513.8	5	1
844	1	1	0	2019-06-29	84E	SR	0	0	1	1	2019	844:2019	3	1	1	0	N	B_Floodplain	453.8	NA	NA	-0.270412	2019	2015	4	2020	844:2020	0	513.8	5	1
851	1	1	0	2019-07-02	77A	SR	0	0	2	1	2019	851:2019	4	3	1	1	Y	C_Pan	453.8	N	0	1.21431	2019	2015	2	2020	851:2020	0	513.8	5	1
851	1	1	0	2019-07-12	88B	CE	0	1	1	1	2019	851:2019	4	3	1	1	Y	C_Pan	453.8	N	0	1.21431	2019	2015	2	2020	851:2020	0	513.8	5	1
706	1	1	0	2014-05-31	2B		0	2	1	1	2014	706:2014	1	NA	NA	NA	NA	B_Floodplain	381	N	0	NA	2017	2013	4	2015	706:2015	1	396.5	5	1
706	1	1	0	2014-06-19	2B		1	2	0	1	2014	706:2014	1	NA	NA	NA	NA	B_Floodplain	381	N	0	NA	2017	2013	4	2015	706:2015	1	396.5	5	1
706	1	1	0	2015-05-13	2A	JMW	1	2	1	1	2015	706:2015	2	NA	NA	NA	NA	B_Floodplain	447	D	1	-0.334532	2017	2013	4	2016	706:2016	1	491.9	5	1
706	1	1	0	2015-06-04	2C	KAO	0	1	0	1	2015	706:2015	2	NA	NA	NA	NA	B_Floodplain	447	D	1	-0.334532	2017	2013	4	2016	706:2016	1	491.9	5	1
706	1	1	0	2015-06-20	2A	SV	1	0	0	1	2015	706:2015	2	NA	NA	NA	NA	B_Floodplain	447	D	1	-0.334532	2017	2013	4	2016	706:2016	1	491.9	5	1
706	1	1	0	2015-07-01	2A	SV	0	1	0	1	2015	706:2015	2	NA	NA	NA	NA	B_Floodplain	447	D	1	-0.334532	2017	2013	4	2016	706:2016	1	491.9	5	1
706	1	1	0	2015-08-12	84	SV	0	2	1	NA	2015	706:2015	2	NA	NA	NA	NA	B_Floodplain	447	D	1	-0.334532	2017	2013	4	2016	706:2016	1	491.9	5	1
706	1	1	0	2016-06-20	83B	DJH	0	2	0	1	2016	706:2016	3	NA	NA	NA	NA	B_Floodplain	540.9	D	1	-0.406797	2017	2013	4	2017	706:2017	1	550.05	5	1
714	1	1	0	2015-06-12	77A	DK	1	0	0	1	2015	714:2015	2	3	1	0	N	C_Pan	447	D	1	-0.619133	2017	2013	4	2016	714:2016	1	491.9	5	1
714	1	1	0	2015-06-14	41	CM	1	0	0	1	2015	714:2015	2	3	1	0	N	C_Pan	447	D	1	-0.619133	2017	2013	4	2016	714:2016	1	491.9	5	1
714	1	1	0	2015-06-24	88	JJ	1	0	0	1	2015	714:2015	2	3	1	0	N	C_Pan	447	D	1	-0.619133	2017	2013	4	2016	714:2016	1	491.9	5	1
714	1	1	0	2015-07-28	F3A	RD	1	0	0	1	2015	714:2015	2	3	1	0	N	C_Pan	447	D	1	-0.619133	2017	2013	4	2016	714:2016	1	491.9	5	1
714	1	1	0	2015-08-11	F5	JJ	1	0	0	1	2015	714:2015	2	3	1	0	N	C_Pan	447	D	1	-0.619133	2017	2013	4	2016	714:2016	1	491.9	5	1
714	1	1	0	2016-05-12	1A	DJH	0	0	0	1	2016	714:2016	3	3	1	1	Y	B_Floodplain	540.9	D	1	1.27359	2017	2013	4	2017	714:2017	1	550.05	5	1
714	1	1	0	2016-06-10	61B	PDS	0	0	0	1	2016	714:2016	3	3	1	1	Y	C_Pan	540.9	D	1	1.27359	2017	2013	4	2017	714:2017	1	550.05	5	1
752	1	1	0	2015-05-18	20E	SV	1	2	0	1	2015	752:2015	1	3	1	1	Y	B_Floodplain	447	NA	NA	-0.0164123	2018	2014	2	2016	752:2016	1	491.9	5	1
752	1	1	0	2015-06-19	28B	JJ	0	0	0	1	2015	752:2015	1	3	1	1	Y	B_Floodplain	447	NA	NA	-0.0164123	2018	2014	2	2016	752:2016	1	491.9	5	1
752	1	1	0	2015-07-09	20D	RD	1	1	0	1	2015	752:2015	1	3	1	1	Y	B_Floodplain	447	NA	NA	-0.0164123	2018	2014	2	2016	752:2016	1	491.9	5	1
752	1	1	0	2015-08-05	20D	SV	1	0	0	1	2015	752:2015	1	3	1	1	Y	B_Floodplain	447	NA	NA	-0.0164123	2018	2014	2	2016	752:2016	1	491.9	5	1
752	1	1	0	2015-08-12	30	JJ	1	0	0	1	2015	752:2015	1	3	1	1	Y	B_Floodplain	447	NA	NA	-0.0164123	2018	2014	2	2016	752:2016	1	491.9	5	1
752	1	1	0	2016-05-25	27B	RHL	0	0	0	1	2016	752:2016	2	3	1	2	Y	B_Floodplain	540.9	NA	NA	0.736162	2018	2014	2	2017	752:2017	1	550.05	5	1
752	1	1	0	2017-04-27	29B	PDS	0	0	0	1	2017	752:2017	3	3	1	0	N	B_Floodplain	551.6	NA	NA	0.823322	2018	2014	2	2018	752:2018	1	460.8	5	1
814	1	1	0	2015-06-19	28B	JJ	0	2	0	1	2015	814:2015	1	0	0	0	N	B_Floodplain	447	N	0	0.196175	2019	2015	2	2016	814:2016	1	491.9	5	1
814	1	1	0	2015-07-08	28C	JJ	1	1	1	1	2015	814:2015	1	0	0	0	N	B_Floodplain	447	N	0	0.196175	2019	2015	2	2016	814:2016	1	491.9	5	1
814	1	1	0	2015-07-24	28B	DK	0	2	0	1	2015	814:2015	1	0	0	0	N	B_Floodplain	447	N	0	0.196175	2019	2015	2	2016	814:2016	1	491.9	5	1
814	1	1	0	2015-07-24	28B	DK	0	2	1	1	2015	814:2015	1	0	0	0	N	B_Floodplain	447	N	0	0.196175	2019	2015	2	2016	814:2016	1	491.9	5	1
814	1	1	0	2016-05-20	23A	DJH	1	0	0	1	2016	814:2016	2	0	0	0	N	B_Floodplain	540.9	D	1	1.14973	2019	2015	2	2017	814:2017	1	550.05	5	1
814	1	1	0	2017-04-21	23B	PDS	0	1	0	1	2017	814:2017	3	0	0	0	N	B_Floodplain	551.6	D	1	1.84136	2019	2015	2	2018	814:2018	1	460.8	5	1
814	1	1	0	2018-05-07	44	KS	0	0	0	0	2018	814:2018	4	0	0	0	N	A_House	478.5	D	1	0.853845	2019	2015	2	2019	814:2019	1	426.68	5	1
814	1	1	0	2018-05-18	33B	LL	0	1	0	0	2018	814:2018	4	0	0	0	N	B_Floodplain	478.5	D	1	0.853845	2019	2015	2	2019	814:2019	1	426.68	5	1
814	1	1	0	2018-06-09	20D	SP	0	1	0	1	2018	814:2018	4	0	0	0	N	B_Floodplain	478.5	D	1	0.853845	2019	2015	2	2019	814:2019	1	426.68	5	1
814	1	1	0	2018-06-13	20B	KS	0	2	0	1	2018	814:2018	4	0	0	0	N	B_Floodplain	478.5	D	1	0.853845	2019	2015	2	2019	814:2019	1	426.68	5	1
844	1	1	0	2017-05-12	80A	ABDK	0	0	1	1	2017	844:2017	1	1	1	0	N	B_Floodplain	551.6	N	0	1.03857	2019	2015	4	2018	844:2018	1	460.8	5	1
844	1	1	0	2018-08-03	83A	SP	1	0	1	1	2018	844:2018	2	1	1	1	Y	B_Floodplain	478.5	NA	NA	-0.12397	2019	2015	4	2019	844:2019	1	426.68	5	1
851	1	1	0	2016-06-07	61	DJH	1	0	1	1	2016	851:2016	1	3	1	0	N	C_Pan	540.9	N	0	0.692052	2019	2015	2	2017	851:2017	1	550.05	5	1
851	1	1	0	2017-05-15	77A	JMW	0	0	1	1	2017	851:2017	2	3	1	0	N	C_Pan	551.6	N	0	0.776742	2019	2015	2	2018	851:2018	1	460.8	5	1
851	1	1	0	2018-06-15	72	KS	0	0	2	1	2018	851:2018	3	3	1	2	Y	C_Pan	478.5	N	0	0.776742	2019	2015	2	2019	851:2019	1	426.68	5	1
851	1	1	0	2018-07-11	77A	SP	1	1	2	1	2018	851:2018	3	3	1	2	Y	C_Pan	478.5	N	0	0.776742	2019	2015	2	2019	851:2019	1	426.68	5	1
616	1	1	0	2017-04-25	7A	PDS	0	0	2	1	2017	616:2017	5	4	1	2	Y	B_Floodplain	551.6	D	1	1.49872	2017	2013	1	2018	616:2018	0	460.8	5	1
686	1	1	0	2016-05-14	1	DJH	0	0	0	1	2016	686:2016	4	2	1	1	Y	B_Floodplain	540.9	D	1	0.229434	2017	2013	1	2017	686:2017	0	550.05	5	1
686	1	1	0	2017-05-14	84	ABDK	0	0	0	1	2017	686:2017	5	2	1	1	Y	B_Floodplain	551.6	D	1	-0.674629	2017	2013	1	2018	686:2018	0	460.8	5	1
709	1	1	0	2017-05-14	729	ABDK	0	1	0	1	2017	709:2017	5	0	0	0	N	B_Floodplain	551.6	NA	NA	-0.24871	2017	2013	1	2018	709:2018	0	460.8	5	1
799	1	1	0	2019-07-02	77A	SR	0	0	0	1	2019	799:2019	5	5	1	1	Y	C_Pan	453.8	D	1	1.02093	2019	2015	1	2020	799:2020	0	513.8	5	1
806	1	1	0	2019-05-13	10A	KS	0	0	1	1	2019	806:2019	5	13	1	4	Y	A_House	453.8	D	1	1.03011	2019	2015	1	2020	806:2020	0	513.8	5	1
806	1	1	0	2019-06-05	40A	JMW	0	0	0	1	2019	806:2019	5	13	1	4	Y	B_Floodplain	453.8	D	1	1.03011	2019	2015	1	2020	806:2020	0	513.8	5	1
843	1	1	0	2019-06-18	85	SR	0	0	1	1	2019	843:2019	5	1	1	1	Y	B_Floodplain	453.8	N	0	0.847318	2019	2015	1	2020	843:2020	0	513.8	5	1
616	1	1	0	2015-06-17	15C	DK	0	1	0	1	2015	616:2015	3	4	1	1	Y	B_Floodplain	447	D	1	2.15683	2017	2013	1	2016	616:2016	1	491.9	5	1
616	1	1	0	2016-05-19	2A	DJH	1	2	1	1	2016	616:2016	4	4	1	0	N	B_Floodplain	540.9	D	1	0.391051	2017	2013	1	2017	616:2017	1	550.05	5	1
686	1	1	0	2015-06-05	2C	DM	0	0	0	0	2015	686:2015	3	2	1	0	N	B_Floodplain	447	D	1	-0.154847	2017	2013	1	2016	686:2016	1	491.9	5	1
686	1	1	0	2015-08-12		SV	1	0	0	1	2015	686:2015	3	2	1	0	N	A_House	447	D	1	-0.154847	2017	2013	1	2016	686:2016	1	491.9	5	1
709	1	1	0	2015-06-07	81	DK	2	2	1	1	2015	709:2015	3	0	0	0	N	B_Floodplain	447	NA	NA	0.119073	2017	2013	1	2016	709:2016	1	491.9	5	1
709	1	1	0	2015-07-04	82C	RD	1	0	0	1	2015	709:2015	3	0	0	0	N	B_Floodplain	447	NA	NA	0.119073	2017	2013	1	2016	709:2016	1	491.9	5	1
709	1	1	0	2016-06-18	83B	DJH	1	1	0	1	2016	709:2016	4	0	0	0	N	B_Floodplain	540.9	NA	NA	-0.561003	2017	2013	1	2017	709:2017	1	550.05	5	1
799	1	1	1	2015-05-09	12A	SV	1	0	0	1	2015	799:2015	1	5	1	0	N	A_House	447	N	0	0.0939887	2019	2015	1	2016	799:2016	1	491.9	5	1
799	1	1	0	2015-06-16	10	DK	0	0	0	1	2015	799:2015	1	5	1	0	N	A_House	447	N	0	0.0939887	2019	2015	1	2016	799:2016	1	491.9	5	1
799	1	1	0	2015-06-21	10	JJ	1	0	0	1	2015	799:2015	1	5	1	0	N	A_House	447	N	0	0.0939887	2019	2015	1	2016	799:2016	1	491.9	5	1
799	1	1	0	2016-06-07	61	DJH	0	0	0	1	2016	799:2016	2	5	1	0	N	C_Pan	540.9	D	1	0.537846	2019	2015	1	2017	799:2017	1	550.05	5	1
799	1	1	0	2018-05-21	77A	SP	0	0	0	1	2018	799:2018	4	5	1	1	Y	C_Pan	478.5	D	1	-0.708858	2019	2015	1	2019	799:2019	1	426.68	5	1
806	1	1	1	2015-05-12	69D	SV	2	1	1	1	2015	806:2015	1	13	1	0	N	B_Floodplain	447	N	0	-0.838363	2019	2015	1	2016	806:2016	1	491.9	5	1
806	1	1	0	2015-06-19	44	DK	0	0	0	1	2015	806:2015	1	13	1	0	N	A_House	447	N	0	-0.838363	2019	2015	1	2016	806:2016	1	491.9	5	1
806	1	1	0	2016-05-09	8A	DJH	0	0	0	1	2016	806:2016	2	13	1	3	Y	A_House	540.9	D	1	0.594308	2019	2015	1	2017	806:2017	1	550.05	5	1
806	1	1	0	2017-04-13	52	RHL	0	0	0	1	2017	806:2017	3	13	1	3	Y	A_House	551.6	D	1	1.23054	2019	2015	1	2018	806:2018	1	460.8	5	1
806	1	1	0	2018-05-04	10A	LL	1	1	0	1	2018	806:2018	4	13	1	3	Y	A_House	478.5	D	1	-0.536831	2019	2015	1	2019	806:2019	1	426.68	5	1
806	1	1	0	2018-05-22	37	LL	0	0	0	1	2018	806:2018	4	13	1	3	Y	A_House	478.5	D	1	-0.536831	2019	2015	1	2019	806:2019	1	426.68	5	1
843	1	1	0	2015-06-09	84	KAO+JJ	1	0	0	1	2015	843:2015	1	1	1	0	N	B_Floodplain	447	N	0	0.0952833	2019	2015	1	2016	843:2016	1	491.9	5	1
843	1	1	1	2015-06-09	74	DK	2	1	1	1	2015	843:2015	1	1	1	0	N	B_Floodplain	447	N	0	0.0952833	2019	2015	1	2016	843:2016	1	491.9	5	1
843	1	1	0	2015-07-03	85	RD	0	0	0	1	2015	843:2015	1	1	1	0	N	B_Floodplain	447	N	0	0.0952833	2019	2015	1	2016	843:2016	1	491.9	5	1
843	1	1	0	2016-06-18	83C	DJH	1	0	1	1	2016	843:2016	2	1	1	0	N	B_Floodplain	540.9	N	0	0.892839	2019	2015	1	2017	843:2017	1	550.05	5	1
843	1	1	0	2017-05-10	85	RHL	0	0	1	0	2017	843:2017	3	1	1	0	N	B_Floodplain	551.6	N	0	0.547727	2019	2015	1	2018	843:2018	1	460.8	5	1
1098	1	1	1	2017-06-11	71A	ABDK	1	1	0	1	2017	1098:2017	1	NA	NA	NA	NA	C_Pan	551.6	NA	NA	-0.951284	2021	2017	1	2018	1098:2018	1	460.8	5	1
990	1	1	0	2018-05-02	10A	LL	1	1	1	1	2018	990:2018	2	1	1	0	N	A_House	478.5	N	0	-0.21407	2021	2017	4	2019	990:2019	1	426.68	5	1
990	1	1	0	2018-05-07	10A	LL	0	1	1	1	2018	990:2018	2	1	1	0	N	A_House	478.5	N	0	-0.21407	2021	2017	4	2019	990:2019	1	426.68	5	1
990	1	1	0	2019-05-14	8E	EW	0	1	0	1	2019	990:2019	3	1	1	1	Y	A_House	453.8	N	0	-0.350249	2021	2017	4	2020	990:2020	1	513.8	5	1
990	1	1	0	2019-08-24	8A	AC	0	0	0	1	2019	990:2019	3	1	1	1	Y	A_House	453.8	N	0	-0.350249	2021	2017	4	2020	990:2020	1	513.8	5	1
1012	1	1	0	2018-06-09	24	SP	0	0	0	1	2018	1012:2018	1	1	1	1	Y	B_Floodplain	478.5	N	0	-0.462905	2021	2017	2	2019	1012:2019	1	426.68	5	1
1012	1	1	0	2018-06-12	25A	KS	0	0	0	1	2018	1012:2018	1	1	1	1	Y	B_Floodplain	478.5	N	0	-0.462905	2021	2017	2	2019	1012:2019	1	426.68	5	1
1012	1	1	0	2019-09-28	25E	AC	1	0	0	1	2019	1012:2019	2	1	1	0	N	B_Floodplain	453.8	N	0	0.337414	2021	2017	2	2020	1012:2020	1	513.8	5	1
1053	1	1	0	2018-06-27	4B	SP	1	0	0	1	2018	1053:2018	1	1	1	0	N	B_Floodplain	478.5	D	1	0.319064	2021	2017	2	2019	1053:2019	1	426.68	5	1
1053	1	1	0	2018-08-05	14B	SP	1	0	0	1	2018	1053:2018	1	1	1	0	N	B_Floodplain	478.5	D	1	0.319064	2021	2017	2	2019	1053:2019	1	426.68	5	1
1063	1	1	0	2018-05-06	49A	SP	0	1	0	1	2018	1063:2018	1	2	1	2	Y	B_Floodplain	478.5	N	0	1.21484	2021	2017	2	2019	1063:2019	1	426.68	5	1
1063	1	1	0	2018-06-29	49A	LL	0	0	0	1	2018	1063:2018	1	2	1	2	Y	B_Floodplain	478.5	N	0	1.21484	2021	2017	2	2019	1063:2019	1	426.68	5	1
1063	1	1	0	2019-05-26	12A	CE	0	0	0	1	2019	1063:2019	2	2	1	0	N	A_House	453.8	D	1	1.64517	2021	2017	2	2020	1063:2020	1	513.8	5	1
1089	1	1	0	2018-06-17	70A	LL	1	0	1	1	2018	1089:2018	1	1	1	0	N	C_Pan	478.5	N	0	-0.713799	2021	2017	2	2019	1089:2019	1	426.68	5	1
1093	1	1	0	2019-07-02	71A	KS	2	0	2	1	2019	1093:2019	1	NA	NA	NA	NA	C_Pan	453.8	NA	NA	1.45708	2021	2017	2	2020	1093:2020	1	513.8	5	1
552	1	1	0	2016-05-20	7A	RHL	0	0	0	1	2016	552:2016	5	2	1	1	Y	B_Floodplain	540.9	D	1	0.414341	2016	2011	4	2017	552:2017	0	550.05	6	1
552	1	1	0	2014-05-31	1A		0	0	1	0	2014	552:2014	3	2	1	0	N	B_Floodplain	381	N	0	-0.460434	2016	2011	4	2015	552:2015	1	396.5	6	1
552	1	1	0	2015-07-05	7B	SV	0	0	0	1	2015	552:2015	4	2	1	0	N	B_Floodplain	447	N	0	-2.0339	2016	2011	4	2016	552:2016	1	491.9	6	1
748	1	1	0	2019-07-07	1A	KS	1	0	0	1	2019	748:2019	5	6	1	2	Y	B_Floodplain	453.8	N	0	1.04599	2019	2014	2	2020	748:2020	0	513.8	6	1
748	1	1	0	2015-05-15	2A	JMW	1	0	0	1	2015	748:2015	1	6	1	1	Y	B_Floodplain	447	N	0	0.300303	2019	2014	2	2016	748:2016	1	491.9	6	1
748	1	1	0	2015-06-19	2A	DK	0	1	0	1	2015	748:2015	1	6	1	1	Y	B_Floodplain	447	N	0	0.300303	2019	2014	2	2016	748:2016	1	491.9	6	1
748	1	1	0	2015-07-02	1A	KAO+JJ	0	1	0	1	2015	748:2015	1	6	1	1	Y	B_Floodplain	447	N	0	0.300303	2019	2014	2	2016	748:2016	1	491.9	6	1
748	1	1	0	2016-05-14	1	JMW	0	0	0	NA	2016	748:2016	2	6	1	1	Y	B_Floodplain	540.9	N	0	0.219731	2019	2014	2	2017	748:2017	1	550.05	6	1
748	1	1	0	2016-05-20	7A	DJH	0	0	0	1	2016	748:2016	2	6	1	1	Y	B_Floodplain	540.9	N	0	0.219731	2019	2014	2	2017	748:2017	1	550.05	6	1
748	1	1	0	2017-04-16	2A	PDS	0	0	0	1	2017	748:2017	3	6	1	0	N	B_Floodplain	551.6	N	0	0.85508	2019	2014	2	2018	748:2018	1	460.8	6	1
748	1	1	0	2018-05-19	4A	LL	0	1	1	1	2018	748:2018	4	6	1	2	Y	B_Floodplain	478.5	N	0	0.797562	2019	2014	2	2019	748:2019	1	426.68	6	1
748	1	1	0	2018-06-04	1A	KS	0	0	0	1	2018	748:2018	4	6	1	2	Y	B_Floodplain	478.5	N	0	0.797562	2019	2014	2	2019	748:2019	1	426.68	6	1
559	1	1	0	2017-04-16	1C	PDS	0	0	0	1	2017	559:2017	6	4	1	1	Y	B_Floodplain	551.6	D	1	1.46202	2017	2012	2	2018	559:2018	0	460.8	6	1
701	1	1	0	2018-06-03	2C	KS	0	0	0	1	2018	701:2018	6	1	1	0	N	B_Floodplain	478.5	D	1	0.308831	2018	2013	1	2019	701:2019	0	426.68	6	1
701	1	1	0	2018-06-03	1A	SP	0	1	0	1	2018	701:2018	6	1	1	0	N	B_Floodplain	478.5	D	1	0.308831	2018	2013	1	2019	701:2019	0	426.68	6	1
701	1	1	0	2018-06-21	74	KS	0	0	0	1	2018	701:2018	6	1	1	0	N	B_Floodplain	478.5	D	1	0.308831	2018	2013	1	2019	701:2019	0	426.68	6	1
701	1	1	0	2018-07-12	3	LL	0	0	0	1	2018	701:2018	6	1	1	0	N	B_Floodplain	478.5	D	1	0.308831	2018	2013	1	2019	701:2019	0	426.68	6	1
782	1	1	0	2019-07-02	71A	EW	1	0	1	1	2019	782:2019	5	2	1	0	N	C_Pan	453.8	NA	NA	-1.36115	2019	2014	4	2020	782:2020	0	513.8	6	1
559	1	1	0	2014-05-30	1A		1	0	0	1	2014	559:2014	3	4	1	1	Y	B_Floodplain	381	NA	NA	0.621712	2017	2012	2	2015	559:2015	1	396.5	6	1
559	1	1	0	2014-06-02	2A		0	0	1	0	2014	559:2014	3	4	1	1	Y	B_Floodplain	381	NA	NA	0.621712	2017	2012	2	2015	559:2015	1	396.5	6	1
559	1	1	0	2014-07-04	3		0	0	1	1	2014	559:2014	3	4	1	1	Y	B_Floodplain	381	NA	NA	0.621712	2017	2012	2	2015	559:2015	1	396.5	6	1
559	1	1	0	2015-05-13	4B	KAO	0	1	0	1	2015	559:2015	4	4	1	1	Y	B_Floodplain	447	D	1	0.195394	2017	2012	2	2016	559:2016	1	491.9	6	1
559	1	1	0	2015-06-05	16A	RD	0	0	0	0	2015	559:2015	4	4	1	1	Y	B_Floodplain	447	D	1	0.195394	2017	2012	2	2016	559:2016	1	491.9	6	1
559	1	1	0	2015-06-17	MOON	DK	0	0	0	1	2015	559:2015	4	4	1	1	Y	B_Floodplain	447	D	1	0.195394	2017	2012	2	2016	559:2016	1	491.9	6	1
559	1	1	0	2015-06-30	1A	KAO+JJ	0	0	0	1	2015	559:2015	4	4	1	1	Y	B_Floodplain	447	D	1	0.195394	2017	2012	2	2016	559:2016	1	491.9	6	1
559	1	1	0	2015-08-11	2C	DK	0	1	0	1	2015	559:2015	4	4	1	1	Y	B_Floodplain	447	D	1	0.195394	2017	2012	2	2016	559:2016	1	491.9	6	1
559	1	1	0	2015-08-12	4A	CM	0	0	0	NA	2015	559:2015	4	4	1	1	Y	B_Floodplain	447	D	1	0.195394	2017	2012	2	2016	559:2016	1	491.9	6	1
559	1	1	0	2016-05-14	4B	DJH	0	0	0	1	2016	559:2016	5	4	1	0	N	B_Floodplain	540.9	D	1	0.650413	2017	2012	2	2017	559:2017	1	550.05	6	1
701	1	1	0	2015-06-04	16A	DM	0	0	0	1	2015	701:2015	3	1	1	1	Y	B_Floodplain	447	D	1	-0.204894	2018	2013	1	2016	701:2016	1	491.9	6	1
701	1	1	0	2015-06-24	2C	SV	1	1	0	1	2015	701:2015	3	1	1	1	Y	B_Floodplain	447	D	1	-0.204894	2018	2013	1	2016	701:2016	1	491.9	6	1
701	1	1	0	2015-07-20	85	JJ	0	1	0	1	2015	701:2015	3	1	1	1	Y	B_Floodplain	447	D	1	-0.204894	2018	2013	1	2016	701:2016	1	491.9	6	1
701	1	1	0	2016-05-14	4B	RHL	0	1	1	1	2016	701:2016	4	1	1	0	N	B_Floodplain	540.9	D	1	-0.0812706	2018	2013	1	2017	701:2017	1	550.05	6	1
701	1	1	0	2016-06-24	84	DJH	0	2	0	1	2016	701:2016	4	1	1	0	N	B_Floodplain	540.9	D	1	-0.0812706	2018	2013	1	2017	701:2017	1	550.05	6	1
701	1	1	0	2017-05-14	84D	JRLK	0	0	0	1	2017	701:2017	5	1	1	0	N	B_Floodplain	551.6	D	1	1.54036	2018	2013	1	2018	701:2018	1	460.8	6	1
782	1	1	0	2015-06-13	71	KAO+JJ	0	1	0	1	2015	782:2015	1	2	1	0	N	C_Pan	447	N	0	-1.48989	2019	2014	4	2016	782:2016	1	491.9	6	1
782	1	1	0	2015-07-02	70	CM	1	0	0	1	2015	782:2015	1	2	1	0	N	C_Pan	447	N	0	-1.48989	2019	2014	4	2016	782:2016	1	491.9	6	1
782	1	1	0	2015-07-17	72	SV	0	0	0	1	2015	782:2015	1	2	1	0	N	C_Pan	447	N	0	-1.48989	2019	2014	4	2016	782:2016	1	491.9	6	1
782	1	1	0	2015-08-18	70	DK	1	0	1	1	2015	782:2015	1	2	1	0	N	C_Pan	447	N	0	-1.48989	2019	2014	4	2016	782:2016	1	491.9	6	1
782	1	1	0	2016-06-13	71B	RHL	1	0	0	1	2016	782:2016	2	2	1	1	Y	C_Pan	540.9	NA	NA	-0.955165	2019	2014	4	2017	782:2017	1	550.05	6	1
782	1	1	0	2017-06-11	71A	JRLK	0	0	0	1	2017	782:2017	3	2	1	1	Y	C_Pan	551.6	NA	NA	-0.491136	2019	2014	4	2018	782:2018	1	460.8	6	1
782	1	1	0	2018-06-17	70B	SP	0	0	2	1	2018	782:2018	4	2	1	0	N	C_Pan	478.5	NA	NA	0.803559	2019	2014	4	2019	782:2019	1	426.68	6	1
607	1	1	0	2018-06-21	81	LL	0	0	0	0	2018	607:2018	6	4	1	0	N	B_Floodplain	478.5	D	1	-1.09067	2018	2013	1	2019	607:2019	0	426.68	6	1
607	1	1	0	2018-07-19	83A	SP	0	0	1	1	2018	607:2018	6	4	1	0	N	B_Floodplain	478.5	D	1	-1.09067	2018	2013	1	2019	607:2019	0	426.68	6	1
646	1	1	0	2018-08-02	83C	SP	1	0	0	1	2018	646:2018	6	3	1	0	N	B_Floodplain	478.5	D	1	0.507499	2018	2013	1	2019	646:2019	0	426.68	6	1
734	1	1	0	2018-07-22	77A	KS	0	0	0	1	2018	734:2018	6	1	1	0	N	C_Pan	478.5	NA	NA	-1.63162	2018	2013	1	2019	734:2019	0	426.68	6	1
751	1	1	0	2019-05-31	28C	KS	0	0	0	1	2019	751:2019	6	4	1	1	Y	B_Floodplain	453.8	D	1	1.38093	2019	2014	1	2020	751:2020	0	513.8	6	1
751	1	1	0	2019-07-07	29A	KS	1	0	0	1	2019	751:2019	6	4	1	1	Y	B_Floodplain	453.8	D	1	1.38093	2019	2014	1	2020	751:2020	0	513.8	6	1
751	1	1	0	2019-08-18	7A	JR	0	0	0	1	2019	751:2019	6	4	1	1	Y	B_Floodplain	453.8	D	1	1.38093	2019	2014	1	2020	751:2020	0	513.8	6	1
751	1	1	0	2019-10-05	31A	AC	0	1	0	1	2019	751:2019	6	4	1	1	Y	B_Floodplain	453.8	D	1	1.38093	2019	2014	1	2020	751:2020	0	513.8	6	1
527	1	1	0	2015-05-21	25A	JMW	1	0	0	1	2015	527:2015	3	2	1	2	Y	B_Floodplain	447	D	1	-1.29886	2016	2011	2	2016	527:2016	1	491.9	6	1
607	1	1	0	2014-06-03	2C		1	0	1	1	2014	607:2014	2	4	1	1	Y	B_Floodplain	381	D	1	-0.25912	2018	2013	1	2015	607:2015	1	396.5	6	1
607	1	1	0	2014-06-15	74		2	1	0	1	2014	607:2014	2	4	1	1	Y	B_Floodplain	381	D	1	-0.25912	2018	2013	1	2015	607:2015	1	396.5	6	1
607	1	1	0	2015-06-05	2C	RD	1	0	0	1	2015	607:2015	3	4	1	1	Y	B_Floodplain	447	D	1	0.395259	2018	2013	1	2016	607:2016	1	491.9	6	1
607	1	1	0	2015-06-10	81	KAO+JJ	1	0	0	1	2015	607:2015	3	4	1	1	Y	B_Floodplain	447	D	1	0.395259	2018	2013	1	2016	607:2016	1	491.9	6	1
607	1	1	0	2015-06-22	82A	DK	1	0	0	1	2015	607:2015	3	4	1	1	Y	B_Floodplain	447	D	1	0.395259	2018	2013	1	2016	607:2016	1	491.9	6	1
607	1	1	0	2015-07-04	82C	JJ	1	0	0	1	2015	607:2015	3	4	1	1	Y	B_Floodplain	447	D	1	0.395259	2018	2013	1	2016	607:2016	1	491.9	6	1
607	1	1	0	2015-07-12	81	JJ	2	1	0	1	2015	607:2015	3	4	1	1	Y	B_Floodplain	447	D	1	0.395259	2018	2013	1	2016	607:2016	1	491.9	6	1
607	1	1	0	2015-07-17	84	JJ	1	0	0	1	2015	607:2015	3	4	1	1	Y	B_Floodplain	447	D	1	0.395259	2018	2013	1	2016	607:2016	1	491.9	6	1
607	1	1	0	2015-07-19	75	JJ	1	0	0	1	2015	607:2015	3	4	1	1	Y	B_Floodplain	447	D	1	0.395259	2018	2013	1	2016	607:2016	1	491.9	6	1
607	1	1	0	2015-08-11	13	SV	1	0	0	1	2015	607:2015	3	4	1	1	Y	B_Floodplain	447	D	1	0.395259	2018	2013	1	2016	607:2016	1	491.9	6	1
607	1	1	0	2016-06-18	83B	DJH	1	0	0	1	2016	607:2016	4	4	1	1	Y	B_Floodplain	540.9	D	1	1.73233	2018	2013	1	2017	607:2017	1	550.05	6	1
607	1	1	0	2017-08-03	83B	RHL	1	0	2	1	2017	607:2017	5	4	1	1	Y	B_Floodplain	551.6	D	1	NA	2018	2013	1	2018	607:2018	1	460.8	6	1
646	1	1	0	2015-06-12	72	CM	1	1	0	1	2015	646:2015	3	3	1	1	Y	C_Pan	447	N	0	-0.702623	2018	2013	1	2016	646:2016	1	491.9	6	1
646	1	1	0	2015-07-07	72	DK	1	0	0	1	2015	646:2015	3	3	1	1	Y	C_Pan	447	N	0	-0.702623	2018	2013	1	2016	646:2016	1	491.9	6	1
646	1	1	0	2015-07-17	72	SV	1	0	0	1	2015	646:2015	3	3	1	1	Y	C_Pan	447	N	0	-0.702623	2018	2013	1	2016	646:2016	1	491.9	6	1
646	1	1	0	2015-07-18	72	JJ	1	0	0	1	2015	646:2015	3	3	1	1	Y	C_Pan	447	N	0	-0.702623	2018	2013	1	2016	646:2016	1	491.9	6	1
646	1	1	0	2015-07-19	72	JJ	1	0	0	1	2015	646:2015	3	3	1	1	Y	C_Pan	447	N	0	-0.702623	2018	2013	1	2016	646:2016	1	491.9	6	1
646	1	1	0	2015-08-14	72	CM	0	0	1	NA	2015	646:2015	3	3	1	1	Y	C_Pan	447	N	0	-0.702623	2018	2013	1	2016	646:2016	1	491.9	6	1
734	1	1	0	2017-05-20	61A	ABDK	1	0	0	1	2017	734:2017	5	1	1	0	N	C_Pan	551.6	D	1	-0.640401	2018	2013	1	2018	734:2018	1	460.8	6	1
751	1	1	0	2014-07-03	7B		0	0	0	1	2014	751:2014	1	4	1	0	N	B_Floodplain	381	D	1	-0.863887	2019	2014	1	2015	751:2015	1	396.5	6	1
751	1	1	0	2015-06-19	28B	JJ	0	0	0	1	2015	751:2015	2	4	1	1	Y	B_Floodplain	447	D	1	0.228282	2019	2014	1	2016	751:2016	1	491.9	6	1
751	1	1	0	2015-07-06	28C	DK	0	0	0	1	2015	751:2015	2	4	1	1	Y	B_Floodplain	447	D	1	0.228282	2019	2014	1	2016	751:2016	1	491.9	6	1
751	1	1	0	2015-07-07	7A	RD	0	1	0	1	2015	751:2015	2	4	1	1	Y	B_Floodplain	447	D	1	0.228282	2019	2014	1	2016	751:2016	1	491.9	6	1
751	1	1	0	2016-05-21	7A	DJH	1	0	0	1	2016	751:2016	3	4	1	1	Y	B_Floodplain	540.9	D	1	1.32229	2019	2014	1	2017	751:2017	1	550.05	6	1
751	1	1	0	2017-04-29	29B	RHL	0	0	0	1	2017	751:2017	4	4	1	0	N	B_Floodplain	551.6	D	1	1.49484	2019	2014	1	2018	751:2018	1	460.8	6	1
751	1	1	0	2018-05-08	7A	KS	0	0	0	1	2018	751:2018	5	4	1	1	Y	B_Floodplain	478.5	D	1	1.95915	2019	2014	1	2019	751:2019	1	426.68	6	1
751	1	1	0	2018-07-26	7A	SP	0	0	0	1	2018	751:2018	5	4	1	1	Y	B_Floodplain	478.5	D	1	1.95915	2019	2014	1	2019	751:2019	1	426.68	6	1
924	1	1	1	2016-05-19	2B	RHL	1	0	0	1	2016	924:2016	1	3	1	0	N	B_Floodplain	540.9	N	0	-0.013872	2021	2016	1	2017	924:2017	1	550.05	6	1
924	1	1	0	2016-05-20	2C	JMW	0	0	0	1	2016	924:2016	1	3	1	0	N	B_Floodplain	540.9	N	0	-0.013872	2021	2016	1	2017	924:2017	1	550.05	6	1
924	1	1	0	2017-05-14	80B	JRLK	1	0	0	1	2017	924:2017	2	3	1	0	N	B_Floodplain	551.6	D	1	0.551609	2021	2016	1	2018	924:2018	1	460.8	6	1
924	1	1	0	2018-06-21	74	LL	0	0	0	1	2018	924:2018	3	3	1	0	N	B_Floodplain	478.5	D	1	-0.494663	2021	2016	1	2019	924:2019	1	426.68	6	1
932	1	1	1	2016-05-23	25D	DJH	1	1	0	1	2016	932:2016	1	2	1	0	N	B_Floodplain	540.9	N	0	0.611244	2021	2016	1	2017	932:2017	1	550.05	6	1
932	1	1	0	2017-04-23	23B	PDS	0	0	2	1	2017	932:2017	2	2	1	0	N	B_Floodplain	551.6	N	0	-0.138613	2021	2016	1	2018	932:2018	1	460.8	6	1
932	1	1	0	2018-05-10	28B	JMW	0	0	0	1	2018	932:2018	3	2	1	1	Y	B_Floodplain	478.5	NA	NA	0.0437344	2021	2016	1	2019	932:2019	1	426.68	6	1
932	1	1	0	2018-05-18	40A	KS	1	1	0	1	2018	932:2018	3	2	1	1	Y	B_Floodplain	478.5	NA	NA	0.0437344	2021	2016	1	2019	932:2019	1	426.68	6	1
932	1	1	0	2018-06-11	20C	SP	0	0	1	1	2018	932:2018	3	2	1	1	Y	B_Floodplain	478.5	NA	NA	0.0437344	2021	2016	1	2019	932:2019	1	426.68	6	1
932	1	1	0	2018-06-13	25D	LL	0	0	0	1	2018	932:2018	3	2	1	1	Y	B_Floodplain	478.5	NA	NA	0.0437344	2021	2016	1	2019	932:2019	1	426.68	6	1
919	1	1	0	2017-04-18	15A	RHL	2	1	0	1	2017	919:2017	1	NA	NA	NA	NA	B_Floodplain	551.6	N	0	1.48249	2021	2016	4	2018	919:2018	1	460.8	6	1
919	1	1	0	2018-05-17	15C	KS	0	2	1	1	2018	919:2018	2	NA	NA	NA	NA	B_Floodplain	478.5	N	0	2.0298	2021	2016	4	2019	919:2019	1	426.68	6	1
919	1	1	0	2019-05-19	15C	CE	0	1	1	1	2019	919:2019	3	NA	NA	NA	NA	B_Floodplain	453.8	N	0	1.19966	2021	2016	4	2020	919:2020	1	513.8	6	1
919	1	1	0	2019-05-26	15A	SR	0	0	1	1	2019	919:2019	3	NA	NA	NA	NA	B_Floodplain	453.8	N	0	1.19966	2021	2016	4	2020	919:2020	1	513.8	6	1
924	1	1	0	2019-06-22	84E	SR	0	0	0	1	2019	924:2019	4	3	1	3	Y	B_Floodplain	453.8	D	1	0.897425	2021	2016	1	2020	924:2020	1	513.8	6	1
932	1	1	0	2019-06-03	30B	CE	0	0	0	1	2019	932:2019	4	2	1	1	Y	B_Floodplain	453.8	D	1	0.723282	2021	2016	1	2020	932:2020	1	513.8	6	1
932	1	1	0	2019-07-07	29A	CE	0	0	1	1	2019	932:2019	4	2	1	1	Y	B_Floodplain	453.8	D	1	0.723282	2021	2016	1	2020	932:2020	1	513.8	6	1
515	1	1	0	2017-04-20	15C	PDS	0	0	0	0	2017	515:2017	7	5	1	1	Y	B_Floodplain	551.6	D	1	0.274954	2017	2011	1	2018	515:2018	0	460.8	7	1
515	1	1	0	2015-05-24	7A	KAO	0	1	0	1	2015	515:2015	5	5	1	0	N	B_Floodplain	447	D	1	-0.80334	2017	2011	1	2016	515:2016	1	491.9	7	1
515	1	1	0	2015-06-22	1A	SV	1	0	0	1	2015	515:2015	5	5	1	0	N	B_Floodplain	447	D	1	-0.80334	2017	2011	1	2016	515:2016	1	491.9	7	1
515	1	1	0	2016-05-21	19	PDS	1	0	1	1	2016	515:2016	6	5	1	1	Y	B_Floodplain	540.9	D	1	0.329297	2017	2011	1	2017	515:2017	1	550.05	7	1
515	1	1	0	2016-05-25	27A	DJH	0	0	0	1	2016	515:2016	6	5	1	1	Y	B_Floodplain	540.9	D	1	0.329297	2017	2011	1	2017	515:2017	1	550.05	7	1
431	1	1	0	2017-04-08	57	PDS	0	2	2	0	2017	431:2017	7	11	1	2	Y	A_House	551.6	D	1	3.25851	2017	2011	3	2018	431:2018	0	460.8	7	1
431	1	1	0	2017-05-15	77B	ABDK	0	2	1	1	2017	431:2017	7	11	1	2	Y	C_Pan	551.6	D	1	3.25851	2017	2011	3	2018	431:2018	0	460.8	7	1
717	1	1	0	2019-05-15	10A	KS	0	0	0	0	2019	717:2019	6	4	1	0	N	A_House	453.8	D	1	3.21828	2019	2013	4	2020	717:2020	0	513.8	7	1
431	1	1	0	2014-05-25	77		1	2	2	0	2014	431:2014	4	11	1	3	Y	C_Pan	381	N	0	0.590778	2017	2011	3	2015	431:2015	1	396.5	7	1
431	1	1	0	2015-05-09	12A	KAO	0	2	2	0	2015	431:2015	5	11	1	0	N	A_House	447	N	0	-0.890322	2017	2011	3	2016	431:2016	1	491.9	7	1
431	1	1	0	2015-06-16	37	SV	0	2	1	0	2015	431:2015	5	11	1	0	N	A_House	447	N	0	-0.890322	2017	2011	3	2016	431:2016	1	491.9	7	1
431	1	1	0	2015-08-18	10	DK	0	2	2	0	2015	431:2015	5	11	1	0	N	A_House	447	N	0	-0.890322	2017	2011	3	2016	431:2016	1	491.9	7	1
431	1	1	0	2016-06-07	8A	RHL	0	2	2	0	2016	431:2016	6	11	1	0	N	A_House	540.9	D	1	0.492679	2017	2011	3	2017	431:2017	1	550.05	7	1
717	1	1	0	2014-05-22	44		1	0	0	1	2014	717:2014	1	4	1	0	N	A_House	381	N	0	-0.355807	2019	2013	4	2015	717:2015	1	396.5	7	1
717	1	1	0	2015-05-09	12A	KAO	1	0	0	1	2015	717:2015	2	4	1	1	Y	A_House	447	D	1	0.757952	2019	2013	4	2016	717:2016	1	491.9	7	1
717	1	1	0	2015-07-08	31D	DK	2	1	1	1	2015	717:2015	2	4	1	1	Y	B_Floodplain	447	D	1	0.757952	2019	2013	4	2016	717:2016	1	491.9	7	1
717	1	1	0	2016-05-09	9A	DJH	1	0	1	1	2016	717:2016	3	4	1	1	Y	A_House	540.9	D	1	0.8145	2019	2013	4	2017	717:2017	1	550.05	7	1
717	1	1	0	2017-04-14	52	RHL	1	0	0	1	2017	717:2017	4	4	1	1	Y	A_House	551.6	D	1	1.50366	2019	2013	4	2018	717:2018	1	460.8	7	1
717	1	1	0	2018-05-03	63	KS	1	0	0	1	2018	717:2018	5	4	1	1	Y	A_House	478.5	D	1	0.346472	2019	2013	4	2019	717:2019	1	426.68	7	1
717	1	1	0	2018-05-07	52	SP	1	0	1	1	2018	717:2018	5	4	1	1	Y	A_House	478.5	D	1	0.346472	2019	2013	4	2019	717:2019	1	426.68	7	1
717	1	1	0	2018-06-26	3	LL	0	0	0	0	2018	717:2018	5	4	1	1	Y	B_Floodplain	478.5	D	1	0.346472	2019	2013	4	2019	717:2019	1	426.68	7	1
717	1	1	0	2018-08-16	37	KS	1	0	0	1	2018	717:2018	5	4	1	1	Y	A_House	478.5	D	1	0.346472	2019	2013	4	2019	717:2019	1	426.68	7	1
446	1	1	0	2015-06-20	8A	JJ	0	0	0	1	2015	446:2015	5	8	1	3	Y	A_House	447	D	1	-0.556592	2017	2011	1	2016	446:2016	1	491.9	7	1
809	1	1	0	2015-05-13	4B	JMW	2	0	0	1	2015	809:2015	1	2	1	0	N	B_Floodplain	447	D	1	-0.500177	2021	2015	1	2016	809:2016	1	491.9	7	1
809	1	1	0	2015-06-21	4B	JJ	1	0	0	1	2015	809:2015	1	2	1	0	N	B_Floodplain	447	D	1	-0.500177	2021	2015	1	2016	809:2016	1	491.9	7	1
809	1	1	0	2015-06-28	4B	SV	0	0	0	1	2015	809:2015	1	2	1	0	N	B_Floodplain	447	D	1	-0.500177	2021	2015	1	2016	809:2016	1	491.9	7	1
809	1	1	0	2015-07-02	3	CM	0	0	0	1	2015	809:2015	1	2	1	0	N	B_Floodplain	447	D	1	-0.500177	2021	2015	1	2016	809:2016	1	491.9	7	1
809	1	1	0	2016-05-13	4B	JMW	1	0	0	1	2016	809:2016	2	2	1	0	N	B_Floodplain	540.9	D	1	-0.59135	2021	2015	1	2017	809:2017	1	550.05	7	1
809	1	1	0	2017-04-17	2C	RHL	0	0	0	1	2017	809:2017	3	2	1	0	N	B_Floodplain	551.6	D	1	1.24148	2021	2015	1	2018	809:2018	1	460.8	7	1
809	1	1	0	2018-06-04	1C	LL	0	0	0	1	2018	809:2018	4	2	1	1	Y	B_Floodplain	478.5	D	1	-0.340457	2021	2015	1	2019	809:2019	1	426.68	7	1
813	1	1	1	2015-05-14	15A	JMW	1	1	0	1	2015	813:2015	1	4	1	0	N	B_Floodplain	447	N	0	-1.15327	2021	2015	1	2016	813:2016	1	491.9	7	1
813	1	1	0	2015-06-20	15A	JJ	0	1	0	1	2015	813:2015	1	4	1	0	N	B_Floodplain	447	N	0	-1.15327	2021	2015	1	2016	813:2016	1	491.9	7	1
813	1	1	0	2015-07-04	15C	SV	0	1	0	1	2015	813:2015	1	4	1	0	N	B_Floodplain	447	N	0	-1.15327	2021	2015	1	2016	813:2016	1	491.9	7	1
813	1	1	0	2016-05-12	3	DJH	0	0	0	1	2016	813:2016	2	4	1	0	N	B_Floodplain	540.9	D	1	0.696993	2021	2015	1	2017	813:2017	1	550.05	7	1
813	1	1	0	2017-04-15	1A	RHL	1	0	0	0	2017	813:2017	3	4	1	2	Y	B_Floodplain	551.6	D	1	0.49215	2021	2015	1	2018	813:2018	1	460.8	7	1
813	1	1	0	2017-05-22	7A	ABDK	0	0	1	1	2017	813:2017	3	4	1	2	Y	B_Floodplain	551.6	D	1	0.49215	2021	2015	1	2018	813:2018	1	460.8	7	1
813	1	1	0	2018-05-09	7A	KS	1	0	0	1	2018	813:2018	4	4	1	1	Y	B_Floodplain	478.5	D	1	0.901106	2021	2015	1	2019	813:2019	1	426.68	7	1
813	1	1	0	2018-05-19	11	SP	0	0	0	1	2018	813:2018	4	4	1	1	Y	B_Floodplain	478.5	D	1	0.901106	2021	2015	1	2019	813:2019	1	426.68	7	1
813	1	1	0	2018-06-25	4B	KS	0	0	0	1	2018	813:2018	4	4	1	1	Y	B_Floodplain	478.5	D	1	0.901106	2021	2015	1	2019	813:2019	1	426.68	7	1
813	1	1	0	2018-06-29	4B	SP	0	0	1	1	2018	813:2018	4	4	1	1	Y	B_Floodplain	478.5	D	1	0.901106	2021	2015	1	2019	813:2019	1	426.68	7	1
813	1	1	0	2018-07-25	14B	SP	0	0	0	0	2018	813:2018	4	4	1	1	Y	B_Floodplain	478.5	D	1	0.901106	2021	2015	1	2019	813:2019	1	426.68	7	1
889	1	1	1	2015-07-17	82B	JJ	1	1	0	1	2015	889:2015	1	1	1	0	N	B_Floodplain	447	NA	NA	-0.860064	2021	2015	1	2016	889:2016	1	491.9	7	1
889	1	1	0	2018-06-19	83A	KS	0	0	0	1	2018	889:2018	4	1	1	0	N	B_Floodplain	478.5	NA	NA	-0.216952	2021	2015	1	2019	889:2019	1	426.68	7	1
809	1	1	0	2019-05-26	25A	EW	0	0	1	1	2019	809:2019	5	2	1	1	Y	B_Floodplain	453.8	D	1	-1.00368	2021	2015	1	2020	809:2020	1	513.8	7	1
813	1	1	0	2019-05-12	68B	KS	1	0	0	1	2019	813:2019	5	4	1	1	Y	B_Floodplain	453.8	D	1	0.821028	2021	2015	1	2020	813:2020	1	513.8	7	1
813	1	1	0	2019-05-17	4B	CE	0	0	1	1	2019	813:2019	5	4	1	1	Y	B_Floodplain	453.8	D	1	0.821028	2021	2015	1	2020	813:2020	1	513.8	7	1
813	1	1	0	2019-06-22	2A	CE	0	0	0	1	2019	813:2019	5	4	1	1	Y	B_Floodplain	453.8	D	1	0.821028	2021	2015	1	2020	813:2020	1	513.8	7	1
813	1	1	0	2019-07-07	14B	SR	0	0	1	1	2019	813:2019	5	4	1	1	Y	B_Floodplain	453.8	D	1	0.821028	2021	2015	1	2020	813:2020	1	513.8	7	1
821	1	1	0	2016-05-22	25D	PDS	0	0	0	1	2016	821:2016	1	2	1	0	N	B_Floodplain	540.9	N	0	1.37275	2021	2015	2	2017	821:2017	1	550.05	7	1
821	1	1	0	2019-06-03	34B	SR	0	0	0	1	2019	821:2019	4	2	1	1	Y	B_Floodplain	453.8	D	1	1.24677	2021	2015	2	2020	821:2020	1	513.8	7	1
821	1	1	0	2019-07-22	7A	SR	0	0	0	1	2019	821:2019	4	2	1	1	Y	B_Floodplain	453.8	D	1	1.24677	2021	2015	2	2020	821:2020	1	513.8	7	1
889	1	1	0	2019-06-18	80B	KS	1	0	1	1	2019	889:2019	5	1	1	1	Y	B_Floodplain	453.8	NA	NA	0.60655	2021	2015	1	2020	889:2020	1	513.8	7	1
889	1	1	0	2019-08-06	83A	JR	2	1	1	1	2019	889:2019	5	1	1	1	Y	B_Floodplain	453.8	NA	NA	0.60655	2021	2015	1	2020	889:2020	1	513.8	7	1
889	1	1	0	2019-08-21	83C	AC	1	0	0	1	2019	889:2019	5	1	1	1	Y	B_Floodplain	453.8	NA	NA	0.60655	2021	2015	1	2020	889:2020	1	513.8	7	1
889	1	1	0	2019-09-04	84E	KS	1	0	0	1	2019	889:2019	5	1	1	1	Y	B_Floodplain	453.8	NA	NA	0.60655	2021	2015	1	2020	889:2020	1	513.8	7	1
430	1	1	0	2018-05-01	8E	SP	0	0	0	1	2018	430:2018	8	10	1	2	Y	A_House	478.5	D	1	-0.12397	2018	2011	3	2019	430:2019	0	426.68	8	1
489	1	1	0	2018-05-12	30C	SP	0	0	0	1	2018	489:2018	7	0	0	0	N	B_Floodplain	478.5	D	1	-0.489017	2018	2011	2	2019	489:2019	0	426.68	8	1
489	1	1	0	2018-05-13	34A	SP	0	0	0	1	2018	489:2018	7	0	0	0	N	B_Floodplain	478.5	D	1	-0.489017	2018	2011	2	2019	489:2019	0	426.68	8	1
489	1	1	0	2018-06-13	20B	KS	0	0	0	1	2018	489:2018	7	0	0	0	N	B_Floodplain	478.5	D	1	-0.489017	2018	2011	2	2019	489:2019	0	426.68	8	1
430	1	1	0	2015-05-18	37	JMW	1	0	0	1	2015	430:2015	5	10	1	3	Y	A_House	447	D	1	0.222729	2018	2011	3	2016	430:2016	1	491.9	8	1
430	1	1	0	2015-07-09	31D	DK	0	0	0	1	2015	430:2015	5	10	1	3	Y	B_Floodplain	447	D	1	0.222729	2018	2011	3	2016	430:2016	1	491.9	8	1
430	1	1	0	2016-07-05	51	DJH	0	0	0	1	2016	430:2016	6	10	1	2	Y	B_Floodplain	540.9	D	1	-1.43472	2018	2011	3	2017	430:2017	1	550.05	8	1
430	1	1	0	2017-04-29	33C	PDS	0	0	0	1	2017	430:2017	7	10	1	1	Y	B_Floodplain	551.6	D	1	1.30288	2018	2011	3	2018	430:2018	1	460.8	8	1
489	1	1	0	2015-06-15	8A	KAO+JJ	0	0	0	1	2015	489:2015	4	0	0	0	N	A_House	447	D	1	0.240285	2018	2011	2	2016	489:2016	1	491.9	8	1
489	1	1	0	2015-07-06	31D	DK	0	0	0	1	2015	489:2015	4	0	0	0	N	B_Floodplain	447	D	1	0.240285	2018	2011	2	2016	489:2016	1	491.9	8	1
489	1	1	0	2016-05-23	27B	RHL	0	0	0	1	2016	489:2016	5	0	0	0	N	B_Floodplain	540.9	D	1	-0.482665	2018	2011	2	2017	489:2017	1	550.05	8	1
489	1	1	0	2017-04-29	33B	PDS	0	0	0	1	2017	489:2017	6	0	0	0	N	B_Floodplain	551.6	D	1	1.26865	2018	2011	2	2018	489:2018	1	460.8	8	1
567	1	1	0	2019-06-03	34D	KS	0	1	2	1	2019	567:2019	7	11	1	1	Y	B_Floodplain	453.8	D	1	1.11768	2019	2012	1	2020	567:2020	0	513.8	8	1
567	1	1	0	2019-06-24	49A	KS	1	0	1	1	2019	567:2019	7	11	1	1	Y	B_Floodplain	453.8	D	1	1.11768	2019	2012	1	2020	567:2020	0	513.8	8	1
567	1	1	0	2019-06-30	44	CE	1	0	1	0	2019	567:2019	7	11	1	1	Y	A_House	453.8	D	1	1.11768	2019	2012	1	2020	567:2020	0	513.8	8	1
567	1	1	0	2019-07-16	49A	SR	0	0	2	1	2019	567:2019	7	11	1	1	Y	B_Floodplain	453.8	D	1	1.11768	2019	2012	1	2020	567:2020	0	513.8	8	1
567	1	1	0	2019-08-09	49A	SR	1	0	2	0	2019	567:2019	7	11	1	1	Y	B_Floodplain	453.8	D	1	1.11768	2019	2012	1	2020	567:2020	0	513.8	8	1
567	1	1	0	2019-10-09	40B	AC	1	0	0	1	2019	567:2019	7	11	1	1	Y	B_Floodplain	453.8	D	1	1.11768	2019	2012	1	2020	567:2020	0	513.8	8	1
567	1	1	0	2014-06-01	25		0	0	2	0	2014	567:2014	2	11	1	0	N	B_Floodplain	381	D	1	-0.142583	2019	2012	1	2015	567:2015	1	396.5	8	1
567	1	1	0	2014-06-22	10		0	0	2	1	2014	567:2014	2	11	1	0	N	A_House	381	D	1	-0.142583	2019	2012	1	2015	567:2015	1	396.5	8	1
567	1	1	0	2015-05-11	12A	JMW	1	0	0	1	2015	567:2015	3	11	1	2	Y	A_House	447	D	1	0.262199	2019	2012	1	2016	567:2016	1	491.9	8	1
567	1	1	0	2015-06-15	9A	CM	1	1	2	1	2015	567:2015	3	11	1	2	Y	A_House	447	D	1	0.262199	2019	2012	1	2016	567:2016	1	491.9	8	1
567	1	1	0	2015-06-16	8A	DK	0	0	0	1	2015	567:2015	3	11	1	2	Y	A_House	447	D	1	0.262199	2019	2012	1	2016	567:2016	1	491.9	8	1
567	1	1	0	2015-08-13	34	CM	1	0	1	1	2015	567:2015	3	11	1	2	Y	B_Floodplain	447	D	1	0.262199	2019	2012	1	2016	567:2016	1	491.9	8	1
567	1	1	0	2015-08-18	10	JJ	1	0	0	0	2015	567:2015	3	11	1	2	Y	A_House	447	D	1	0.262199	2019	2012	1	2016	567:2016	1	491.9	8	1
567	1	1	0	2016-05-25	27B	RHL	2	1	1	1	2016	567:2016	4	11	1	3	Y	B_Floodplain	540.9	D	1	0.155508	2019	2012	1	2017	567:2017	1	550.05	8	1
567	1	1	0	2017-04-24	19	PDS	0	0	2	1	2017	567:2017	5	11	1	2	Y	B_Floodplain	551.6	D	1	1.12679	2019	2012	1	2018	567:2018	1	460.8	8	1
567	1	1	0	2018-05-11	34C	KS	1	0	0	1	2018	567:2018	6	11	1	3	Y	B_Floodplain	478.5	D	1	0.381794	2019	2012	1	2019	567:2019	1	426.68	8	1
567	1	1	0	2018-05-13	34C	KS	0	0	0	1	2018	567:2018	6	11	1	3	Y	B_Floodplain	478.5	D	1	0.381794	2019	2012	1	2019	567:2019	1	426.68	8	1
567	1	1	0	2018-05-17	40E	KS	0	0	2	1	2018	567:2018	6	11	1	3	Y	B_Floodplain	478.5	D	1	0.381794	2019	2012	1	2019	567:2019	1	426.68	8	1
567	1	1	0	2018-05-26	49A	SP	0	0	1	0	2018	567:2018	6	11	1	3	Y	B_Floodplain	478.5	D	1	0.381794	2019	2012	1	2019	567:2019	1	426.68	8	1
567	1	1	0	2018-06-16	49A	LL	0	0	1	0	2018	567:2018	6	11	1	3	Y	B_Floodplain	478.5	D	1	0.381794	2019	2012	1	2019	567:2019	1	426.68	8	1
772	1	1	0	2015-06-12	72	RD	1	1	0	1	2015	772:2015	2	3	1	0	N	C_Pan	447	N	0	0.142904	2021	2014	1	2016	772:2016	1	491.9	8	1
772	1	1	0	2015-06-14	41	CM	1	0	0	1	2015	772:2015	2	3	1	0	N	C_Pan	447	N	0	0.142904	2021	2014	1	2016	772:2016	1	491.9	8	1
772	1	1	0	2015-07-07	72	DK	0	0	0	1	2015	772:2015	2	3	1	0	N	C_Pan	447	N	0	0.142904	2021	2014	1	2016	772:2016	1	491.9	8	1
772	1	1	0	2015-07-09	72	KAO+JJ	1	0	0	1	2015	772:2015	2	3	1	0	N	C_Pan	447	N	0	0.142904	2021	2014	1	2016	772:2016	1	491.9	8	1
772	1	1	0	2015-08-13	88	DK	2	0	0	1	2015	772:2015	2	3	1	0	N	C_Pan	447	N	0	0.142904	2021	2014	1	2016	772:2016	1	491.9	8	1
772	1	1	0	2016-06-13	71A	RHL	1	0	0	1	2016	772:2016	3	3	1	0	N	C_Pan	540.9	D	1	-1.02609	2021	2014	1	2017	772:2017	1	550.05	8	1
772	1	1	0	2017-05-16	77B	JRLK	0	0	1	1	2017	772:2017	4	3	1	1	Y	C_Pan	551.6	D	1	0.996935	2021	2014	1	2018	772:2018	1	460.8	8	1
772	1	1	0	2018-06-15	72	LL	0	0	0	1	2018	772:2018	5	3	1	0	N	C_Pan	478.5	D	1	-0.577942	2021	2014	1	2019	772:2019	1	426.68	8	1
772	1	1	0	2018-07-22	77A	KS	0	0	0	0	2018	772:2018	5	3	1	0	N	C_Pan	478.5	D	1	-0.577942	2021	2014	1	2019	772:2019	1	426.68	8	1
772	1	1	0	2019-07-02	77A	CE	0	0	1	0	2019	772:2019	6	3	1	2	Y	C_Pan	453.8	D	1	0.45642	2021	2014	1	2020	772:2020	1	513.8	8	1
772	1	1	0	2019-08-27	61B	JR	0	0	0	1	2019	772:2019	6	3	1	2	Y	C_Pan	453.8	D	1	0.45642	2021	2014	1	2020	772:2020	1	513.8	8	1
514	1	1	0	2019-05-11	1A	CE	0	0	0	1	2019	514:2019	8	7	1	3	Y	B_Floodplain	453.8	D	1	1.33622	2019	2011	2	2020	514:2020	0	513.8	9	1
514	1	1	0	2019-05-17	3	EW	0	0	0	1	2019	514:2019	8	7	1	3	Y	B_Floodplain	453.8	D	1	1.33622	2019	2011	2	2020	514:2020	0	513.8	9	1
514	1	1	0	2019-05-17	4B	SR	0	0	0	1	2019	514:2019	8	7	1	3	Y	B_Floodplain	453.8	D	1	1.33622	2019	2011	2	2020	514:2020	0	513.8	9	1
514	1	1	0	2019-05-25	15A	CE	0	0	0	1	2019	514:2019	8	7	1	3	Y	B_Floodplain	453.8	D	1	1.33622	2019	2011	2	2020	514:2020	0	513.8	9	1
514	1	1	0	2019-06-05	15C	KS	0	0	0	1	2019	514:2019	8	7	1	3	Y	B_Floodplain	453.8	D	1	1.33622	2019	2011	2	2020	514:2020	0	513.8	9	1
514	1	1	0	2019-06-21	4B	KS	0	0	0	0	2019	514:2019	8	7	1	3	Y	B_Floodplain	453.8	D	1	1.33622	2019	2011	2	2020	514:2020	0	513.8	9	1
514	1	1	0	2019-06-26	15A	CE	0	0	0	1	2019	514:2019	8	7	1	3	Y	B_Floodplain	453.8	D	1	1.33622	2019	2011	2	2020	514:2020	0	513.8	9	1
514	1	1	0	2019-07-07	14B	SR	0	0	0	1	2019	514:2019	8	7	1	3	Y	B_Floodplain	453.8	D	1	1.33622	2019	2011	2	2020	514:2020	0	513.8	9	1
514	1	1	0	2019-07-22	7A	JR	0	0	0	1	2019	514:2019	8	7	1	3	Y	B_Floodplain	453.8	D	1	1.33622	2019	2011	2	2020	514:2020	0	513.8	9	1
514	1	1	0	2019-08-05	14B	JR	1	0	0	1	2019	514:2019	8	7	1	3	Y	B_Floodplain	453.8	D	1	1.33622	2019	2011	2	2020	514:2020	0	513.8	9	1
514	1	1	0	2019-09-01	15A	JR	0	0	0	0	2019	514:2019	8	7	1	3	Y	B_Floodplain	453.8	D	1	1.33622	2019	2011	2	2020	514:2020	0	513.8	9	1
514	1	1	0	2014-05-30	1A		0	0	0	1	2014	514:2014	3	7	1	0	N	B_Floodplain	381	N	0	0.945328	2019	2011	2	2015	514:2015	1	396.5	9	1
514	1	1	0	2014-06-23	3		1	1	0	1	2014	514:2014	3	7	1	0	N	B_Floodplain	381	N	0	0.945328	2019	2011	2	2015	514:2015	1	396.5	9	1
514	1	1	0	2014-07-03	7		0	0	0	0	2014	514:2014	3	7	1	0	N	B_Floodplain	381	N	0	0.945328	2019	2011	2	2015	514:2015	1	396.5	9	1
514	1	1	0	2015-06-23	4	RD	1	1	1	1	2015	514:2015	4	7	1	0	N	B_Floodplain	447	N	0	1.78102	2019	2011	2	2016	514:2016	1	491.9	9	1
514	1	1	0	2015-07-02	1A	KAO+JJ	0	0	0	1	2015	514:2015	4	7	1	0	N	B_Floodplain	447	N	0	1.78102	2019	2011	2	2016	514:2016	1	491.9	9	1
514	1	1	0	2015-08-11	2C	SV	1	0	0	1	2015	514:2015	4	7	1	0	N	B_Floodplain	447	N	0	1.78102	2019	2011	2	2016	514:2016	1	491.9	9	1
514	1	1	0	2016-05-20	7	PDS	0	0	0	0	2016	514:2016	5	7	1	0	N	B_Floodplain	540.9	D	1	0.122162	2019	2011	2	2017	514:2017	1	550.05	9	1
514	1	1	0	2017-04-15	1A	RHL	1	0	0	1	2017	514:2017	6	7	1	0	N	B_Floodplain	551.6	D	1	0.648826	2019	2011	2	2018	514:2018	1	460.8	9	1
514	1	1	0	2017-05-22	7A	ABDK	0	0	0	1	2017	514:2017	6	7	1	0	N	B_Floodplain	551.6	D	1	0.648826	2019	2011	2	2018	514:2018	1	460.8	9	1
514	1	1	0	2018-05-18	15A	SP	0	0	0	0	2018	514:2018	7	7	1	3	Y	B_Floodplain	478.5	D	1	1.69157	2019	2011	2	2019	514:2019	1	426.68	9	1
514	1	1	0	2018-06-04	1A	LL	0	0	0	1	2018	514:2018	7	7	1	3	Y	B_Floodplain	478.5	D	1	1.69157	2019	2011	2	2019	514:2019	1	426.68	9	1
514	1	1	0	2018-08-04	14B	SP	0	0	0	1	2018	514:2018	7	7	1	3	Y	B_Floodplain	478.5	D	1	1.69157	2019	2011	2	2019	514:2019	1	426.68	9	1
514	1	1	0	2018-08-16	1A	KS	0	0	0	0	2018	514:2018	7	7	1	3	Y	B_Floodplain	478.5	D	1	1.69157	2019	2011	2	2019	514:2019	1	426.68	9	1

## Sheet: Variable descriptions
Variable	Description
TagID	Unique digit code (3-4 digits) for males used in the analysis; each male has been assigned a unique identification
Sex	1 = male
Age	1 = adult
Cap	1 = first time captured, 0 = captured before
Date	julian calender date dd/mm/yyyy
Col	colony identification, each unique burrow cluster has been assigned a unique code
ID	initials of the human handler/observer
Approach	docility score during approach, the response of the subject during the handler’s approach to the trap was classified as: 0 - is quiet and still; 1 - starts alarm calling and hissing when the handler approaches within one meter of the trap
Transfer	docility score during transfer, transfer from the trap to the handling bag: 0 - runs into the bag without protest; 1 - resists, but enters the bag after 30 to 60 seconds, the handler may have to bang on the trap; 2 - strongly resists bagging, the handler must shake or reposition the trap or open the back and push the squirrel into the bag
Handling	docility score during handling; handling: 0 - quiet and still, no perceptible reaction; 1 -struggles, snorts, and alarm calls less than half the time, but handling is manageable; and 2 - struggles, snorts, alarm calls more than half the time, making handling very difficult
Release	docility score during release; upon release, the subject 0 - walks away; 1 - runs away
Year	calender year
TagYear	code combining the TagID and the year the animal was sampled.
Tenure	number of years the animal has been caught on site as an adult ( a proxy for age as a continuous variable)
TotalOffspingLifetime	total offspring continuous, the number of offspring sired since 2011 (start of study)
TotalOffspringLifetimeBinary	total offspring binary, whether any offspring were sired during the individual male’s lifetime, whereby zero offspring = 0 and ≥ one offspring = 1
AnnualOffspring	annual offspring continuous, the number of offspring an individual had sired that breeding season
AnnualOffspringBinary	annual offspring binary, whether an individual sired any offspring that year, whereby zero offspring = 0, and ≥ one offspring = 1
Area	region of the field station; A = built area/houses, B = floodplain, C= pan
Rainfall	the total precipitation from July of the previous year until June of the sampling year, which represents the amount of rainfall prior to the austral winter season
TacticCode	male reproductive tactic; N = natal male, D = dispersed band male
TacticBinary	male reproductive tactic; 0 = natal male, 1 = dispersed band male
BodyConditionPC2	body condition as calculated for each year, using male body mass (g) and the spine length (mm) average for each male for all measurements taken that year
YearLastCapture	the calender year when the male was last captured
YearFirstCapture	the calender year when the male was first captured
AgeFirstCapture	the age category when the male was first captured, 1 = adult, 2 = subadult, 3 = subadult on cusp of aduthood, 4 = juvenile
SurvivalYear	the year following sampling (the year that was survived)
SurvivalYearTagYear	code combining the TagID of the animal and the survival year
AnnualSurvival	0 = animal unsighted in the trap log or during behavioural observations (presumed dead); 1 = animal sighted in the trap log or during behavioural observation (alive)
SurvivalYearRain	the total precipitation from July of the previous year until June of the survival year
TotalYearsCaptured	the total number of years that a male was trapped on site as an adult (onsite-persisitence, a proxy for lifespan)
TotalYearsCapturedBinary	whether a male was trapped for more than one year as an adult, whereby one year = 0, and ≥ two years = 1 (on-site persistence binary).
